# Supplementary material for: (R C,S Fe)-1-[3,5-Bis(trifluoro­meth­yl)phen­yl]-3-{1-[2-(diphenyl­phosphan­yl)ferro­cen­yl]eth­yl}thio­urea (unknown solvate)
Source: Acta Crystallogr Sect E Struct Rep Online. 2013 Apr 5;69(Pt 5):m242–3. doi: 10.1107/S1600536813008453 (PMC3647794; doi:10.1107/S1600536813008453)
Supplement: Supplementary file 1 [file e-69-0m242-sup1.cif]

##############################################################################
#                                                                            #
# This CIF contains the data in a paper accepted for publication in          #
# Acta Crystallographica Section E. It conforms to the requirements of       #
# Notes for Authors for Acta Crystallographica Section E, and has been       #
# peer reviewed under the auspices of the IUCr Commission on Journals.       #
#                                                                            #
# Full details of the Crystallographic Information File format               #
# are given in the paper "The Crystallographic Information File (CIF):       #
# a New Standard Archive File for Crystallography" by S. R. Hall, F. H.      #
# Allen and I. D. Brown [Acta Cryst. (1991), A47, 655-685].                  #
#                                                                            #
# The current version of the core CIF dictionary is obtainable from          #
# ftp://ftp.iucr.org/pub/cif_core.dic.                                       #
#                                                                            #
# Software is freely available for graphical display of the structure(s)     #
# in this CIF. For information consult the CIF software page                 #
# http://www.iucr.org/resources/cif/software.                                #
#                                                                            #
# This file may be used for bona fide research purposes within the           #
# scientific community so long as proper attribution is given to the journal # 
# article from which it was obtained.                                        #
#                                                                            #
##############################################################################
data_I
_audit_creation_method     SHELXL-97
_chemical_name_systematic
;\
(<i>R</i>~C~,<i>S</i>~Fe~)-1-[3,5-Bis(trifluoromethyl)phenyl]-3-{1-[2-\
(diphenylphosphanyl)ferrocenyl]ethyl}thiourea (unknown solvate)
;
_chemical_name_common     ?
_chemical_formula_moiety     'C33 H27 F6 Fe N2 P S'
_chemical_formula_sum     'C33 H27 F6 Fe N2 P S'
_chemical_formula_iupac     '[Fe (C5 H5) (C28 H22 F6 N2 P S)]'
_chemical_formula_weight     684.45
_chemical_melting_point     ?
_symmetry_cell_setting     tetragonal
_symmetry_space_group_name_H-M     'P 43 21 2'
_symmetry_space_group_name_hall     'P 4nw 2abw'
loop_
    _symmetry_equiv_pos_as_xyz
    'x, y, z'
    '-x, -y, z+1/2'
    '-y+1/2, x+1/2, z+3/4'
    'y+1/2, -x+1/2, z+1/4'
    '-x+1/2, y+1/2, -z+3/4'
    'x+1/2, -y+1/2, -z+1/4'
    'y, x, -z'
    '-y, -x, -z+1/2'
_cell_length_a     20.0898(16)
_cell_length_b     20.0898(16)
_cell_length_c     18.012(2)
_cell_angle_alpha     90.00
_cell_angle_beta     90.00
_cell_angle_gamma     90.00
_cell_volume     7269.6(12)
_cell_formula_units_Z     8
_cell_measurement_reflns_used     3087
_cell_measurement_theta_min     2.534
_cell_measurement_theta_max     15.392
_cell_measurement_temperature     296(2)
_exptl_crystal_description     column
_exptl_crystal_colour     yellow
_exptl_crystal_size_max     0.37
_exptl_crystal_size_mid     0.31
_exptl_crystal_size_min     0.25
_exptl_crystal_density_diffrn     1.251
_exptl_crystal_density_meas     ?
_exptl_crystal_density_method     'not measured'
_exptl_crystal_F_000     2800
_exptl_absorpt_coefficient_mu     0.570
_exptl_absorpt_correction_type     multi-scan
_exptl_absorpt_process_details     '(SADABS; Bruker, 2008)'
_exptl_absorpt_correction_T_min     0.8177
_exptl_absorpt_correction_T_max     0.8688
_exptl_special_details     ?
_diffrn_ambient_temperature     296(2)
_diffrn_radiation_type     MoK\a
_diffrn_radiation_wavelength     0.71073
_diffrn_radiation_source     'fine-focus sealed tube'
_diffrn_radiation_monochromator     graphite
_diffrn_measurement_device_type     'Bruker APEXII CCD area-detector'
_diffrn_measurement_method     'phi and omega scans'
_diffrn_detector_area_resol_mean     ?
_diffrn_reflns_number     36567
_diffrn_reflns_av_R_equivalents     0.1158
_diffrn_reflns_av_sigmaI/netI     0.0993
_diffrn_reflns_theta_min     1.83
_diffrn_reflns_theta_max     25.10
_diffrn_reflns_theta_full     25.10
_diffrn_measured_fraction_theta_max     0.999
_diffrn_measured_fraction_theta_full     0.999
_diffrn_reflns_limit_h_min     -23
_diffrn_reflns_limit_h_max     21
_diffrn_reflns_limit_k_min     -23
_diffrn_reflns_limit_k_max     22
_diffrn_reflns_limit_l_min     -21
_diffrn_reflns_limit_l_max     21
_refine_special_details
;
Refinement of <i>F</i>^2^ against ALL reflections. The weighted <i>R</i>-factor
<i>wR</i> and goodness of fit <i>S</i> are based on <i>F</i>^2^, conventional
<i>R</i>-factors <i>R</i> are based on <i>F</i>, with <i>F</i> set to zero for
negative <i>F</i>^2^. The threshold expression of <i>F</i>^2^ >
\s(<i>F</i>^2^) is used only for calculating <i>R</i>-factors(gt) <i>etc</i>.
and is not relevant to the choice of reflections for refinement.
<i>R</i>-factors based on <i>F</i>^2^ are statistically about twice as large
as those based on <i>F</i>, and <i>R</i>- factors based on ALL data will be
even larger.
;
_reflns_number_total     6472
_reflns_number_gt     3487
_reflns_threshold_expression     I>2sigma(I)
_refine_ls_structure_factor_coef     Fsqd
_refine_ls_matrix_type     full
_refine_ls_R_factor_all     0.1101
_refine_ls_R_factor_gt     0.0536
_refine_ls_wR_factor_gt     0.1034
_refine_ls_wR_factor_ref     0.1194
_refine_ls_goodness_of_fit_ref     0.946
_refine_ls_restrained_S_all     0.946
_refine_ls_number_reflns     6472
_refine_ls_number_parameters     455
_refine_ls_number_restraints     0
_refine_ls_hydrogen_treatment     constr
_refine_ls_weighting_scheme     calc
_refine_ls_weighting_details
         'calc w=1/[\s^2^(Fo^2^)+(0.0469P)^2^+0.0000P] where P=(Fo^2^+2Fc^2^)/3'
_atom_sites_solution_hydrogens     geom
_atom_sites_solution_primary     direct
_atom_sites_solution_secondary     difmap
_refine_ls_shift/su_max     0.001
_refine_ls_shift/su_mean     0.000
_refine_diff_density_max     0.205
_refine_diff_density_min     -0.190
_refine_ls_extinction_method     'SHELXL97 (Sheldrick, 2008)'
_refine_ls_extinction_coef     0.00072(19)
_refine_ls_extinction_expression
                                  'Fc^*^=kFc[1+0.001xFc^2^\l^3^/sin(2\q)]^-1/4^'
_refine_ls_abs_structure_details     'Flack (1983), 3680 Friedel pairs'
_refine_ls_abs_structure_Flack     0.01(2)
loop_
    _atom_type_symbol
    _atom_type_description
    _atom_type_scat_dispersion_real
    _atom_type_scat_dispersion_imag
    _atom_type_scat_source
    'C' 'C' 0.0033 0.0016
                         'International Tables Vol C Tables 4.2.6.8 and 6.1.1.4'
    'H' 'H' 0.0000 0.0000
                         'International Tables Vol C Tables 4.2.6.8 and 6.1.1.4'
    'N' 'N' 0.0061 0.0033
                         'International Tables Vol C Tables 4.2.6.8 and 6.1.1.4'
    'Fe' 'Fe' 0.3463 0.8444
                         'International Tables Vol C Tables 4.2.6.8 and 6.1.1.4'
    'S' 'S' 0.1246 0.1234
                         'International Tables Vol C Tables 4.2.6.8 and 6.1.1.4'
    'P' 'P' 0.1023 0.0942
                         'International Tables Vol C Tables 4.2.6.8 and 6.1.1.4'
    'F' 'F' 0.0171 0.0103
                         'International Tables Vol C Tables 4.2.6.8 and 6.1.1.4'
_computing_data_collection     'APEX2 (Bruker, 2010)'
_computing_cell_refinement     'SAINT (Bruker, 2008)'
_computing_data_reduction     'SAINT (Bruker, 2008)'
_computing_structure_solution     'SHELXS97 (Sheldrick, 2008)'
_computing_structure_refinement     'SHELXL97 (Sheldrick, 2008)'
_computing_molecular_graphics     'SHELXTL (Sheldrick, 2008)'
_computing_publication_material     'SHELXTL (Sheldrick, 2008)'
loop_
    _atom_site_type_symbol
    _atom_site_label
    _atom_site_fract_x
    _atom_site_fract_y
    _atom_site_fract_z
    _atom_site_U_iso_or_equiv
    _atom_site_adp_type
    _atom_site_calc_flag
    _atom_site_refinement_flags
    _atom_site_occupancy
    _atom_site_symmetry_multiplicity
    _atom_site_disorder_assembly
    _atom_site_disorder_group
    Fe Fe1 1.03592(4) 0.27046(4) 0.90856(4) 0.0791(3) Uani d . 1 1 . .
    P P1 0.87204(7) 0.31616(7) 0.91033(8) 0.0779(4) Uani d . 1 1 . .
    S S1 0.88996(6) 0.53723(7) 0.86099(6) 0.0725(4) Uani d . 1 1 . .
    N N1 0.9005(2) 0.5092(2) 0.7164(2) 0.0824(13) Uani d . 1 1 . .
    H H1 0.9129 0.4805 0.6838 0.099 Uiso calc R 1 1 . .
    N N2 0.9655(2) 0.44743(19) 0.7912(2) 0.0723(11) Uani d . 1 1 . .
    H H2 0.9774 0.4304 0.7495 0.087 Uiso calc R 1 1 . .
    F F1 0.7195(16) 0.6313(10) 0.4957(19) 0.169(12) Uani d P 0.55(5) 1 A 1
    F F2 0.6984(12) 0.533(2) 0.5454(8) 0.165(12) Uani d P 0.55(5) 1 A 1
    F F3 0.7835(11) 0.5518(18) 0.4735(9) 0.141(9) Uani d P 0.55(5) 1 A 1
    F F4 0.7825(10) 0.7839(8) 0.683(2) 0.136(5) Uani d P 0.66(7) 1 A 1
    F F5 0.8914(15) 0.7744(15) 0.678(2) 0.129(7) Uani d P 0.66(7) 1 A 1
    F F6 0.835(2) 0.7507(6) 0.7759(6) 0.127(9) Uani d P 0.66(7) 1 A 1
    F F1' 0.753(2) 0.5192(16) 0.500(2) 0.166(16) Uani d P 0.45(5) 1 A 2
    F F2' 0.755(2) 0.6185(17) 0.4681(12) 0.154(12) Uani d P 0.45(5) 1 A 2
    F F3' 0.6802(10) 0.586(2) 0.5446(9) 0.143(11) Uani d P 0.45(5) 1 A 2
    F F4' 0.883(4) 0.7539(10) 0.770(2) 0.131(12) Uani d P 0.34(7) 1 A 2
    F F5' 0.789(2) 0.774(2) 0.726(4) 0.134(16) Uani d P 0.34(7) 1 A 2
    F F6' 0.864(3) 0.786(2) 0.659(2) 0.117(12) Uani d P 0.34(7) 1 A 2
    C C1 0.7441(6) 0.5779(6) 0.5286(6) 0.127(3) Uani d . 1 1 . .
    C C2 0.7878(3) 0.5970(4) 0.5932(3) 0.0953(17) Uani d . 1 1 A .
    C C3 0.8220(3) 0.5467(3) 0.6282(3) 0.0840(16) Uani d . 1 1 . .
    H H3 0.8185 0.5030 0.6114 0.101 Uiso calc R 1 1 A .
    C C4 0.8613(3) 0.5617(3) 0.6880(3) 0.0769(15) Uani d . 1 1 A .
    C C5 0.8671(3) 0.6269(3) 0.7140(3) 0.0844(15) Uani d . 1 1 . .
    H H5 0.8947 0.6368 0.7539 0.101 Uiso calc R 1 1 A .
    C C6 0.8310(3) 0.6761(3) 0.6793(3) 0.0855(17) Uani d . 1 1 A .
    C C7 0.7920(3) 0.6615(4) 0.6185(4) 0.0983(19) Uani d . 1 1 . .
    H H7 0.7685 0.6952 0.5946 0.118 Uiso calc R 1 1 A .
    C C8 0.8385(6) 0.7456(4) 0.7049(5) 0.107(2) Uani d . 1 1 . .
    C C9 0.9223(3) 0.4961(3) 0.7875(3) 0.0687(13) Uani d . 1 1 . .
    C C10 1.0638(3) 0.4510(3) 0.8698(4) 0.114(2) Uani d . 1 1 . .
    H H10A 1.0577 0.4960 0.8862 0.171 Uiso calc R 1 1 . .
    H H10B 1.0885 0.4508 0.8242 0.171 Uiso calc R 1 1 . .
    H H10C 1.0878 0.4264 0.9068 0.171 Uiso calc R 1 1 . .
    C C11 0.9958(2) 0.4186(2) 0.8571(3) 0.0687(13) Uani d . 1 1 . .
    H H11 0.9673 0.4275 0.9001 0.082 Uiso calc R 1 1 . .
    C C12 0.9997(2) 0.3449(2) 0.8450(2) 0.0636(12) Uani d . 1 1 . .
    C C13 0.9480(2) 0.2979(3) 0.8596(2) 0.0663(13) Uani d . 1 1 . .
    C C14 0.9697(3) 0.2346(3) 0.8330(3) 0.0825(15) Uani d . 1 1 . .
    H H14 0.9451 0.1927 0.8367 0.099 Uiso calc R 1 1 . .
    C C15 1.0332(3) 0.2433(3) 0.7997(3) 0.0829(16) Uani d . 1 1 . .
    H H15 1.0601 0.2083 0.7765 0.099 Uiso calc R 1 1 . .
    C C16 1.0515(3) 0.3111(3) 0.8070(3) 0.0776(15) Uani d . 1 1 . .
    H H16 1.0932 0.3311 0.7896 0.093 Uiso calc R 1 1 . .
    C C17 1.0393(4) 0.2044(4) 0.9946(4) 0.115(2) Uani d . 1 1 . .
    H H17 1.0116 0.1646 1.0001 0.138 Uiso calc R 1 1 . .
    C C18 1.1014(4) 0.2080(5) 0.9573(4) 0.121(2) Uani d . 1 1 . .
    H H18 1.1246 0.1709 0.9332 0.146 Uiso calc R 1 1 . .
    C C19 1.1240(4) 0.2719(5) 0.9628(4) 0.118(2) Uani d . 1 1 . .
    H H19 1.1661 0.2886 0.9425 0.141 Uiso calc R 1 1 . .
    C C20 1.0774(4) 0.3099(4) 1.0026(4) 0.106(2) Uani d . 1 1 . .
    H H20 1.0811 0.3574 1.0146 0.127 Uiso calc R 1 1 . .
    C C21 1.0246(4) 0.2680(5) 1.0218(3) 0.108(2) Uani d . 1 1 . .
    H H21 0.9846 0.2807 1.0495 0.130 Uiso calc R 1 1 . .
    C C22 0.8187(3) 0.3452(3) 0.8353(3) 0.0748(14) Uani d . 1 1 . .
    C C23 0.8331(3) 0.3392(3) 0.7626(4) 0.0925(18) Uani d . 1 1 . .
    H H23 0.8721 0.3177 0.7487 0.111 Uiso calc R 1 1 . .
    C C24 0.7910(4) 0.3642(4) 0.7074(4) 0.113(2) Uani d . 1 1 . .
    H H24 0.8013 0.3596 0.6573 0.135 Uiso calc R 1 1 . .
    C C25 0.7343(4) 0.3957(4) 0.7299(5) 0.115(2) Uani d . 1 1 . .
    H H25 0.7059 0.4133 0.6941 0.139 Uiso calc R 1 1 . .
    C C26 0.7185(3) 0.4020(4) 0.7996(5) 0.120(2) Uani d . 1 1 . .
    H H26 0.6791 0.4231 0.8132 0.144 Uiso calc R 1 1 . .
    C C27 0.7606(3) 0.3772(3) 0.8526(4) 0.1024(18) Uani d . 1 1 . .
    H H27 0.7492 0.3823 0.9023 0.123 Uiso calc R 1 1 . .
    C C28 0.8417(3) 0.2309(3) 0.9269(4) 0.0954(19) Uani d . 1 1 . .
    C C29 0.8552(3) 0.2030(4) 0.9948(4) 0.124(2) Uani d . 1 1 . .
    H H29 0.8762 0.2281 1.0313 0.149 Uiso calc R 1 1 . .
    C C30 0.8373(4) 0.1364(5) 1.0092(6) 0.144(3) Uani d . 1 1 . .
    H H30 0.8475 0.1167 1.0546 0.173 Uiso calc R 1 1 . .
    C C31 0.8057(5) 0.1022(5) 0.9568(7) 0.148(4) Uani d . 1 1 . .
    H H31 0.7949 0.0579 0.9660 0.178 Uiso calc R 1 1 . .
    C C32 0.7886(4) 0.1290(5) 0.8910(6) 0.147(3) Uani d . 1 1 . .
    H H32 0.7641 0.1048 0.8565 0.177 Uiso calc R 1 1 . .
    C C33 0.8088(3) 0.1945(4) 0.8757(4) 0.112(2) Uani d . 1 1 . .
    H H33 0.7993 0.2131 0.8296 0.134 Uiso calc R 1 1 . .
loop_
    _atom_site_aniso_label
    _atom_site_aniso_U_11
    _atom_site_aniso_U_22
    _atom_site_aniso_U_33
    _atom_site_aniso_U_12
    _atom_site_aniso_U_13
    _atom_site_aniso_U_23
    Fe1 0.0709(5) 0.0911(6) 0.0755(5) 0.0309(4) 0.0026(4) 0.0142(4)
    P1 0.0686(9) 0.0906(11) 0.0745(8) 0.0174(8) 0.0099(8) 0.0051(8)
    S1 0.0756(9) 0.0757(9) 0.0663(7) 0.0083(7) -0.0027(7) -0.0090(7)
    N1 0.109(3) 0.067(3) 0.071(3) 0.025(3) -0.001(3) 0.000(2)
    N2 0.079(3) 0.071(3) 0.067(3) 0.017(2) 0.004(2) 0.003(2)
    F1 0.15(2) 0.190(13) 0.16(2) 0.070(14) -0.058(17) 0.021(14)
    F2 0.117(12) 0.20(3) 0.175(10) -0.037(17) -0.021(9) -0.004(12)
    F3 0.130(11) 0.18(2) 0.109(8) -0.002(11) -0.027(7) -0.005(9)
    F4 0.168(10) 0.092(5) 0.150(14) 0.053(5) -0.010(10) 0.022(8)
    F5 0.127(12) 0.101(11) 0.158(19) -0.013(8) 0.028(10) -0.013(10)
    F6 0.19(3) 0.090(5) 0.097(6) 0.021(8) 0.012(9) -0.006(4)
    F1' 0.18(3) 0.165(19) 0.16(2) -0.008(18) -0.06(2) -0.016(16)
    F2' 0.15(2) 0.18(3) 0.131(12) 0.003(19) -0.026(12) 0.004(12)
    F3' 0.101(11) 0.16(3) 0.164(11) -0.012(11) -0.023(8) 0.024(12)
    F4' 0.16(4) 0.083(9) 0.153(18) 0.006(12) -0.011(17) 0.001(8)
    F5' 0.14(2) 0.107(17) 0.16(3) 0.021(13) 0.04(2) -0.01(2)
    F6' 0.17(4) 0.082(11) 0.104(13) -0.005(18) 0.027(19) 0.025(9)
    C1 0.135(10) 0.114(9) 0.134(9) 0.025(8) -0.011(8) 0.013(7)
    C2 0.098(5) 0.100(5) 0.088(4) 0.022(4) -0.006(4) 0.006(4)
    C3 0.094(4) 0.079(4) 0.079(4) 0.018(3) -0.001(3) 0.018(3)
    C4 0.091(4) 0.070(4) 0.070(3) 0.019(3) 0.001(3) 0.012(3)
    C5 0.101(4) 0.074(4) 0.078(4) 0.022(3) 0.011(3) 0.008(3)
    C6 0.100(5) 0.071(4) 0.086(4) 0.017(4) 0.022(3) 0.009(3)
    C7 0.096(5) 0.097(5) 0.102(5) 0.031(4) 0.003(4) 0.033(4)
    C8 0.125(8) 0.088(7) 0.110(7) 0.023(6) 0.023(6) 0.014(5)
    C9 0.074(4) 0.063(3) 0.069(3) 0.003(3) 0.001(3) 0.002(3)
    C10 0.096(5) 0.092(5) 0.155(6) 0.001(4) -0.028(4) -0.011(4)
    C11 0.069(3) 0.073(4) 0.064(3) 0.002(3) -0.010(3) 0.003(3)
    C12 0.056(3) 0.071(3) 0.064(3) 0.013(3) -0.007(3) 0.005(3)
    C13 0.059(3) 0.077(4) 0.062(3) 0.015(3) 0.009(2) 0.011(3)
    C14 0.083(4) 0.082(4) 0.083(4) 0.009(3) 0.006(3) 0.006(3)
    C15 0.088(4) 0.085(4) 0.075(3) 0.023(3) 0.013(3) 0.000(3)
    C16 0.072(4) 0.079(4) 0.082(4) 0.006(3) 0.006(3) 0.010(3)
    C17 0.119(7) 0.125(7) 0.102(5) 0.031(5) -0.004(5) 0.037(4)
    C18 0.113(6) 0.129(7) 0.122(6) 0.055(5) -0.014(5) 0.028(5)
    C19 0.092(5) 0.155(7) 0.105(5) 0.023(6) -0.024(4) 0.009(6)
    C20 0.104(5) 0.126(6) 0.087(4) 0.025(5) -0.035(4) -0.009(4)
    C21 0.112(6) 0.131(6) 0.080(4) 0.034(5) -0.011(4) 0.019(4)
    C22 0.061(3) 0.071(3) 0.092(4) 0.002(3) -0.006(3) 0.007(3)
    C23 0.081(4) 0.095(4) 0.102(5) 0.013(3) -0.016(4) 0.017(4)
    C24 0.105(6) 0.119(6) 0.114(5) -0.014(5) -0.017(5) 0.020(5)
    C25 0.091(5) 0.116(6) 0.140(7) 0.008(5) -0.031(5) 0.023(5)
    C26 0.090(5) 0.114(6) 0.156(7) 0.021(4) -0.021(6) -0.009(6)
    C27 0.080(4) 0.105(5) 0.121(5) 0.023(4) -0.013(4) -0.006(4)
    C28 0.068(4) 0.105(5) 0.114(5) 0.012(4) 0.017(4) 0.032(5)
    C29 0.096(5) 0.135(7) 0.142(7) 0.018(5) 0.024(5) 0.043(5)
    C30 0.119(7) 0.145(9) 0.168(9) 0.018(6) 0.032(6) 0.063(7)
    C31 0.108(7) 0.136(8) 0.201(11) 0.005(6) 0.041(7) 0.047(8)
    C32 0.117(6) 0.135(8) 0.190(9) 0.002(6) 0.007(6) 0.041(7)
    C33 0.096(5) 0.099(5) 0.140(6) -0.017(4) 0.016(5) 0.023(5)
_geom_special_details
;
All e.s.d.'s (except the e.s.d. in the dihedral angle between two l.s. planes)
are estimated using the full covariance matrix. The cell e.s.d.'s are taken
into account individually in the estimation of e.s.d.'s in distances, angles
and torsion angles; correlations between e.s.d.'s in cell parameters are only
used when they are defined by crystal symmetry. An approximate (isotropic)
treatment of cell e.s.d.'s is used for estimating e.s.d.'s involving l.s.
planes.
;
loop_
    _geom_bond_atom_site_label_1
    _geom_bond_atom_site_label_2
    _geom_bond_site_symmetry_2
    _geom_bond_distance
    _geom_bond_publ_flag
    Fe1 C18 . 2.018(6) ?
    Fe1 C12 . 2.019(4) ?
    Fe1 C19 . 2.021(6) ?
    Fe1 C16 . 2.028(5) ?
    Fe1 C14 . 2.034(5) ?
    Fe1 C15 . 2.036(5) ?
    Fe1 C17 . 2.040(6) ?
    Fe1 C20 . 2.048(6) ?
    Fe1 C13 . 2.049(4) ?
    Fe1 C21 . 2.053(6) ?
    P1 C13 . 1.817(5) ?
    P1 C22 . 1.820(5) ?
    P1 C28 . 1.843(7) ?
    S1 C9 . 1.690(5) ?
    N1 C9 . 1.378(6) ?
    N1 C4 . 1.413(6) ?
    N1 H1 . 0.8600 ?
    N2 C9 . 1.309(5) ?
    N2 C11 . 1.455(5) ?
    N2 H2 . 0.8600 ?
    F1 C1 . 1.32(2) ?
    F2 C1 . 1.32(2) ?
    F3 C1 . 1.37(2) ?
    F4 C8 . 1.42(2) ?
    F5 C8 . 1.30(2) ?
    F6 C8 . 1.286(13) ?
    F1' C1 . 1.30(2) ?
    F2' C1 . 1.38(2) ?
    F3' C1 . 1.33(3) ?
    F4' C8 . 1.49(3) ?
    F5' C8 . 1.22(4) ?
    F6' C8 . 1.27(4) ?
    C1 C2 . 1.508(10) ?
    C2 C3 . 1.375(7) ?
    C2 C7 . 1.377(8) ?
    C3 C4 . 1.369(7) ?
    C3 H3 . 0.9300 ?
    C4 C5 . 1.396(7) ?
    C5 C6 . 1.377(7) ?
    C5 H5 . 0.9300 ?
    C6 C7 . 1.378(7) ?
    C6 C8 . 1.478(9) ?
    C7 H7 . 0.9300 ?
    C10 C11 . 1.529(7) ?
    C10 H10A . 0.9600 ?
    C10 H10B . 0.9600 ?
    C10 H10C . 0.9600 ?
    C11 C12 . 1.497(6) ?
    C11 H11 . 0.9800 ?
    C12 C16 . 1.419(6) ?
    C12 C13 . 1.428(6) ?
    C13 C14 . 1.426(6) ?
    C14 C15 . 1.420(7) ?
    C14 H14 . 0.9800 ?
    C15 C16 . 1.416(7) ?
    C15 H15 . 0.9800 ?
    C16 H16 . 0.9800 ?
    C17 C21 . 1.399(8) ?
    C17 C18 . 1.419(9) ?
    C17 H17 . 0.9800 ?
    C18 C19 . 1.366(9) ?
    C18 H18 . 0.9800 ?
    C19 C20 . 1.405(9) ?
    C19 H19 . 0.9800 ?
    C20 C21 . 1.398(8) ?
    C20 H20 . 0.9800 ?
    C21 H21 . 0.9800 ?
    C22 C23 . 1.346(7) ?
    C22 C27 . 1.370(7) ?
    C23 C24 . 1.399(7) ?
    C23 H23 . 0.9300 ?
    C24 C25 . 1.365(9) ?
    C24 H24 . 0.9300 ?
    C25 C26 . 1.302(8) ?
    C25 H25 . 0.9300 ?
    C26 C27 . 1.369(8) ?
    C26 H26 . 0.9300 ?
    C27 H27 . 0.9300 ?
    C28 C33 . 1.349(8) ?
    C28 C29 . 1.373(8) ?
    C29 C30 . 1.410(10) ?
    C29 H29 . 0.9300 ?
    C30 C31 . 1.330(10) ?
    C30 H30 . 0.9300 ?
    C31 C32 . 1.348(10) ?
    C31 H31 . 0.9300 ?
    C32 C33 . 1.403(9) ?
    C32 H32 . 0.9300 ?
    C33 H33 . 0.9300 ?
loop_
    _geom_angle_atom_site_label_1
    _geom_angle_atom_site_label_2
    _geom_angle_atom_site_label_3
    _geom_angle_site_symmetry_1
    _geom_angle_site_symmetry_3
    _geom_angle
    _geom_angle_publ_flag
    C18 Fe1 C12 . . 160.3(3) ?
    C18 Fe1 C19 . . 39.5(3) ?
    C12 Fe1 C19 . . 125.3(3) ?
    C18 Fe1 C16 . . 122.8(3) ?
    C12 Fe1 C16 . . 41.04(18) ?
    C19 Fe1 C16 . . 107.2(3) ?
    C18 Fe1 C14 . . 119.8(3) ?
    C12 Fe1 C14 . . 69.4(2) ?
    C19 Fe1 C14 . . 154.3(3) ?
    C16 Fe1 C14 . . 68.9(2) ?
    C18 Fe1 C15 . . 105.6(3) ?
    C12 Fe1 C15 . . 69.09(19) ?
    C19 Fe1 C15 . . 119.5(3) ?
    C16 Fe1 C15 . . 40.79(18) ?
    C14 Fe1 C15 . . 40.85(19) ?
    C18 Fe1 C17 . . 40.9(2) ?
    C12 Fe1 C17 . . 157.5(3) ?
    C19 Fe1 C17 . . 67.3(3) ?
    C16 Fe1 C17 . . 160.3(3) ?
    C14 Fe1 C17 . . 107.4(3) ?
    C15 Fe1 C17 . . 123.9(3) ?
    C18 Fe1 C20 . . 67.4(3) ?
    C12 Fe1 C20 . . 109.2(3) ?
    C19 Fe1 C20 . . 40.4(2) ?
    C16 Fe1 C20 . . 121.9(3) ?
    C14 Fe1 C20 . . 163.0(3) ?
    C15 Fe1 C20 . . 155.7(3) ?
    C17 Fe1 C20 . . 67.1(3) ?
    C18 Fe1 C13 . . 156.3(4) ?
    C12 Fe1 C13 . . 41.10(17) ?
    C19 Fe1 C13 . . 163.4(3) ?
    C16 Fe1 C13 . . 68.64(19) ?
    C14 Fe1 C13 . . 40.87(18) ?
    C15 Fe1 C13 . . 68.5(2) ?
    C17 Fe1 C13 . . 122.0(3) ?
    C20 Fe1 C13 . . 127.1(3) ?
    C18 Fe1 C21 . . 68.0(3) ?
    C12 Fe1 C21 . . 122.8(3) ?
    C19 Fe1 C21 . . 67.5(3) ?
    C16 Fe1 C21 . . 157.4(3) ?
    C14 Fe1 C21 . . 125.7(3) ?
    C15 Fe1 C21 . . 161.3(3) ?
    C17 Fe1 C21 . . 40.0(2) ?
    C20 Fe1 C21 . . 39.9(2) ?
    C13 Fe1 C21 . . 109.8(2) ?
    C13 P1 C22 . . 100.7(2) ?
    C13 P1 C28 . . 99.9(3) ?
    C22 P1 C28 . . 102.9(3) ?
    C9 N1 C4 . . 131.0(4) ?
    C9 N1 H1 . . 114.5 ?
    C4 N1 H1 . . 114.5 ?
    C9 N2 C11 . . 128.1(4) ?
    C9 N2 H2 . . 116.0 ?
    C11 N2 H2 . . 116.0 ?
    F1' C1 F2 . . 64.6(18) ?
    F1' C1 F1 . . 127.5(14) ?
    F2 C1 F1 . . 113.3(16) ?
    F1' C1 F3' . . 109.3(19) ?
    F2 C1 F3' . . 50.1(11) ?
    F1 C1 F3' . . 68.7(11) ?
    F2 C1 F3 . . 107.8(15) ?
    F1 C1 F3 . . 101.6(16) ?
    F3' C1 F3 . . 139.6(12) ?
    F1' C1 F2' . . 101.4(19) ?
    F2 C1 F2' . . 134.3(13) ?
    F3' C1 F2' . . 105.1(15) ?
    F3 C1 F2' . . 63.8(14) ?
    F1' C1 C2 . . 117.2(11) ?
    F2 C1 C2 . . 113.7(12) ?
    F1 C1 C2 . . 111.0(12) ?
    F3' C1 C2 . . 111.5(13) ?
    F3 C1 C2 . . 108.6(11) ?
    F2' C1 C2 . . 111.3(13) ?
    C3 C2 C7 . . 120.7(6) ?
    C3 C2 C1 . . 117.2(7) ?
    C7 C2 C1 . . 122.0(7) ?
    C4 C3 C2 . . 119.1(6) ?
    C4 C3 H3 . . 120.4 ?
    C2 C3 H3 . . 120.4 ?
    C3 C4 C5 . . 121.2(5) ?
    C3 C4 N1 . . 116.2(5) ?
    C5 C4 N1 . . 122.2(5) ?
    C6 C5 C4 . . 118.6(5) ?
    C6 C5 H5 . . 120.7 ?
    C4 C5 H5 . . 120.7 ?
    C5 C6 C7 . . 120.5(6) ?
    C5 C6 C8 . . 118.9(7) ?
    C7 C6 C8 . . 120.5(7) ?
    C2 C7 C6 . . 119.8(6) ?
    C2 C7 H7 . . 120.1 ?
    C6 C7 H7 . . 120.1 ?
    F5' C8 F6' . . 104(2) ?
    F5' C8 F6 . . 67(2) ?
    F6' C8 F6 . . 128(2) ?
    F5' C8 F5 . . 125.2(19) ?
    F6 C8 F5 . . 112.1(16) ?
    F6' C8 F4 . . 78(2) ?
    F6 C8 F4 . . 101.0(12) ?
    F5 C8 F4 . . 107.7(14) ?
    F5' C8 C6 . . 117.4(17) ?
    F6' C8 C6 . . 116(2) ?
    F6 C8 C6 . . 112.4(9) ?
    F5 C8 C6 . . 112.7(14) ?
    F4 C8 C6 . . 110.3(11) ?
    F5' C8 F4' . . 101.5(18) ?
    F6' C8 F4' . . 102(2) ?
    F5 C8 F4' . . 75.8(18) ?
    F4 C8 F4' . . 129.2(14) ?
    C6 C8 F4' . . 114.5(11) ?
    N2 C9 N1 . . 113.6(4) ?
    N2 C9 S1 . . 125.4(4) ?
    N1 C9 S1 . . 120.8(4) ?
    C11 C10 H10A . . 109.5 ?
    C11 C10 H10B . . 109.5 ?
    H10A C10 H10B . . 109.5 ?
    C11 C10 H10C . . 109.5 ?
    H10A C10 H10C . . 109.5 ?
    H10B C10 H10C . . 109.5 ?
    N2 C11 C12 . . 107.3(4) ?
    N2 C11 C10 . . 109.0(4) ?
    C12 C11 C10 . . 113.3(4) ?
    N2 C11 H11 . . 109.0 ?
    C12 C11 H11 . . 109.0 ?
    C10 C11 H11 . . 109.0 ?
    C16 C12 C13 . . 107.7(4) ?
    C16 C12 C11 . . 125.6(5) ?
    C13 C12 C11 . . 126.1(4) ?
    C16 C12 Fe1 . . 69.8(3) ?
    C13 C12 Fe1 . . 70.6(3) ?
    C11 C12 Fe1 . . 132.0(3) ?
    C14 C13 C12 . . 107.8(4) ?
    C14 C13 P1 . . 127.3(4) ?
    C12 C13 P1 . . 124.7(4) ?
    C14 C13 Fe1 . . 69.0(3) ?
    C12 C13 Fe1 . . 68.3(3) ?
    P1 C13 Fe1 . . 124.2(2) ?
    C15 C14 C13 . . 107.9(5) ?
    C15 C14 Fe1 . . 69.7(3) ?
    C13 C14 Fe1 . . 70.1(3) ?
    C15 C14 H14 . . 126.1 ?
    C13 C14 H14 . . 126.1 ?
    Fe1 C14 H14 . . 126.1 ?
    C16 C15 C14 . . 108.1(5) ?
    C16 C15 Fe1 . . 69.3(3) ?
    C14 C15 Fe1 . . 69.5(3) ?
    C16 C15 H15 . . 125.9 ?
    C14 C15 H15 . . 125.9 ?
    Fe1 C15 H15 . . 125.9 ?
    C15 C16 C12 . . 108.4(5) ?
    C15 C16 Fe1 . . 69.9(3) ?
    C12 C16 Fe1 . . 69.2(3) ?
    C15 C16 H16 . . 125.8 ?
    C12 C16 H16 . . 125.8 ?
    Fe1 C16 H16 . . 125.8 ?
    C21 C17 C18 . . 107.8(7) ?
    C21 C17 Fe1 . . 70.5(4) ?
    C18 C17 Fe1 . . 68.7(4) ?
    C21 C17 H17 . . 126.1 ?
    C18 C17 H17 . . 126.1 ?
    Fe1 C17 H17 . . 126.1 ?
    C19 C18 C17 . . 107.8(7) ?
    C19 C18 Fe1 . . 70.3(4) ?
    C17 C18 Fe1 . . 70.4(4) ?
    C19 C18 H18 . . 126.1 ?
    C17 C18 H18 . . 126.1 ?
    Fe1 C18 H18 . . 126.1 ?
    C18 C19 C20 . . 109.1(7) ?
    C18 C19 Fe1 . . 70.1(4) ?
    C20 C19 Fe1 . . 70.8(4) ?
    C18 C19 H19 . . 125.4 ?
    C20 C19 H19 . . 125.4 ?
    Fe1 C19 H19 . . 125.4 ?
    C21 C20 C19 . . 107.6(7) ?
    C21 C20 Fe1 . . 70.2(4) ?
    C19 C20 Fe1 . . 68.8(4) ?
    C21 C20 H20 . . 126.2 ?
    C19 C20 H20 . . 126.2 ?
    Fe1 C20 H20 . . 126.2 ?
    C20 C21 C17 . . 107.7(7) ?
    C20 C21 Fe1 . . 69.9(4) ?
    C17 C21 Fe1 . . 69.5(4) ?
    C20 C21 H21 . . 126.2 ?
    C17 C21 H21 . . 126.2 ?
    Fe1 C21 H21 . . 126.2 ?
    C23 C22 C27 . . 116.5(5) ?
    C23 C22 P1 . . 124.6(5) ?
    C27 C22 P1 . . 118.9(5) ?
    C22 C23 C24 . . 122.0(6) ?
    C22 C23 H23 . . 119.0 ?
    C24 C23 H23 . . 119.0 ?
    C25 C24 C23 . . 117.4(7) ?
    C25 C24 H24 . . 121.3 ?
    C23 C24 H24 . . 121.3 ?
    C26 C25 C24 . . 122.4(7) ?
    C26 C25 H25 . . 118.8 ?
    C24 C25 H25 . . 118.8 ?
    C25 C26 C27 . . 119.1(7) ?
    C25 C26 H26 . . 120.5 ?
    C27 C26 H26 . . 120.5 ?
    C26 C27 C22 . . 122.7(6) ?
    C26 C27 H27 . . 118.7 ?
    C22 C27 H27 . . 118.7 ?
    C33 C28 C29 . . 119.0(7) ?
    C33 C28 P1 . . 123.7(6) ?
    C29 C28 P1 . . 117.2(7) ?
    C28 C29 C30 . . 120.1(8) ?
    C28 C29 H29 . . 120.0 ?
    C30 C29 H29 . . 120.0 ?
    C31 C30 C29 . . 118.8(10) ?
    C31 C30 H30 . . 120.6 ?
    C29 C30 H30 . . 120.6 ?
    C30 C31 C32 . . 122.7(11) ?
    C30 C31 H31 . . 118.7 ?
    C32 C31 H31 . . 118.7 ?
    C31 C32 C33 . . 118.3(9) ?
    C31 C32 H32 . . 120.9 ?
    C33 C32 H32 . . 120.9 ?
    C28 C33 C32 . . 121.1(8) ?
    C28 C33 H33 . . 119.5 ?
    C32 C33 H33 . . 119.5 ?
loop_
    _geom_torsion_atom_site_label_1
    _geom_torsion_atom_site_label_2
    _geom_torsion_atom_site_label_3
    _geom_torsion_atom_site_label_4
    _geom_torsion_site_symmetry_1
    _geom_torsion_site_symmetry_2
    _geom_torsion_site_symmetry_3
    _geom_torsion_site_symmetry_4
    _geom_torsion
    _geom_torsion_publ_flag
    F1' C1 C2 C3 . . . . -15(4) ?
    F2 C1 C2 C3 . . . . 57(3) ?
    F1 C1 C2 C3 . . . . -174(2) ?
    F3' C1 C2 C3 . . . . 112(2) ?
    F3 C1 C2 C3 . . . . -63(2) ?
    F2' C1 C2 C3 . . . . -131(2) ?
    F1' C1 C2 C7 . . . . 167(3) ?
    F2 C1 C2 C7 . . . . -121(2) ?
    F1 C1 C2 C7 . . . . 9(3) ?
    F3' C1 C2 C7 . . . . -66(2) ?
    F3 C1 C2 C7 . . . . 119.4(19) ?
    F2' C1 C2 C7 . . . . 51(3) ?
    C7 C2 C3 C4 . . . . -1.0(9) ?
    C1 C2 C3 C4 . . . . -178.7(8) ?
    C2 C3 C4 C5 . . . . 0.1(8) ?
    C2 C3 C4 N1 . . . . -173.4(5) ?
    C9 N1 C4 C3 . . . . -149.3(5) ?
    C9 N1 C4 C5 . . . . 37.2(8) ?
    C3 C4 C5 C6 . . . . 1.6(8) ?
    N1 C4 C5 C6 . . . . 174.7(5) ?
    C4 C5 C6 C7 . . . . -2.3(8) ?
    C4 C5 C6 C8 . . . . -178.0(6) ?
    C3 C2 C7 C6 . . . . 0.3(9) ?
    C1 C2 C7 C6 . . . . 177.9(8) ?
    C5 C6 C7 C2 . . . . 1.4(9) ?
    C8 C6 C7 C2 . . . . 177.0(7) ?
    C5 C6 C8 F5' . . . . -122(5) ?
    C7 C6 C8 F5' . . . . 62(5) ?
    C5 C6 C8 F6' . . . . 115(4) ?
    C7 C6 C8 F6' . . . . -61(4) ?
    C5 C6 C8 F6 . . . . -47(2) ?
    C7 C6 C8 F6 . . . . 137(2) ?
    C5 C6 C8 F5 . . . . 81(2) ?
    C7 C6 C8 F5 . . . . -95(2) ?
    C5 C6 C8 F4 . . . . -158.7(16) ?
    C7 C6 C8 F4 . . . . 25.6(19) ?
    C5 C6 C8 F4' . . . . -3(3) ?
    C7 C6 C8 F4' . . . . -179(3) ?
    C11 N2 C9 N1 . . . . -176.6(4) ?
    C11 N2 C9 S1 . . . . -1.0(7) ?
    C4 N1 C9 N2 . . . . -171.2(5) ?
    C4 N1 C9 S1 . . . . 13.0(8) ?
    C9 N2 C11 C12 . . . . 140.7(5) ?
    C9 N2 C11 C10 . . . . -96.2(6) ?
    N2 C11 C12 C16 . . . . 84.9(5) ?
    C10 C11 C12 C16 . . . . -35.5(7) ?
    N2 C11 C12 C13 . . . . -85.0(6) ?
    C10 C11 C12 C13 . . . . 154.6(5) ?
    N2 C11 C12 Fe1 . . . . 179.1(4) ?
    C10 C11 C12 Fe1 . . . . 58.6(6) ?
    C18 Fe1 C12 C16 . . . . 40.5(9) ?
    C19 Fe1 C12 C16 . . . . 74.8(4) ?
    C14 Fe1 C12 C16 . . . . -81.1(3) ?
    C15 Fe1 C12 C16 . . . . -37.3(3) ?
    C17 Fe1 C12 C16 . . . . -167.0(7) ?
    C20 Fe1 C12 C16 . . . . 116.9(4) ?
    C13 Fe1 C12 C16 . . . . -118.2(4) ?
    C21 Fe1 C12 C16 . . . . 158.9(4) ?
    C18 Fe1 C12 C13 . . . . 158.7(8) ?
    C19 Fe1 C12 C13 . . . . -167.0(4) ?
    C16 Fe1 C12 C13 . . . . 118.2(4) ?
    C14 Fe1 C12 C13 . . . . 37.1(3) ?
    C15 Fe1 C12 C13 . . . . 80.9(3) ?
    C17 Fe1 C12 C13 . . . . -48.8(8) ?
    C20 Fe1 C12 C13 . . . . -124.9(4) ?
    C21 Fe1 C12 C13 . . . . -82.8(4) ?
    C18 Fe1 C12 C11 . . . . -79.7(10) ?
    C19 Fe1 C12 C11 . . . . -45.4(6) ?
    C16 Fe1 C12 C11 . . . . -120.2(6) ?
    C14 Fe1 C12 C11 . . . . 158.7(5) ?
    C15 Fe1 C12 C11 . . . . -157.5(5) ?
    C17 Fe1 C12 C11 . . . . 72.8(9) ?
    C20 Fe1 C12 C11 . . . . -3.3(6) ?
    C13 Fe1 C12 C11 . . . . 121.6(6) ?
    C21 Fe1 C12 C11 . . . . 38.7(6) ?
    C16 C12 C13 C14 . . . . 2.5(5) ?
    C11 C12 C13 C14 . . . . 173.9(4) ?
    Fe1 C12 C13 C14 . . . . -57.8(3) ?
    C16 C12 C13 P1 . . . . 177.6(3) ?
    C11 C12 C13 P1 . . . . -11.0(7) ?
    Fe1 C12 C13 P1 . . . . 117.4(3) ?
    C16 C12 C13 Fe1 . . . . 60.2(3) ?
    C11 C12 C13 Fe1 . . . . -128.4(5) ?
    C22 P1 C13 C14 . . . . -97.6(4) ?
    C28 P1 C13 C14 . . . . 7.6(5) ?
    C22 P1 C13 C12 . . . . 88.2(4) ?
    C28 P1 C13 C12 . . . . -166.6(4) ?
    C22 P1 C13 Fe1 . . . . 174.0(3) ?
    C28 P1 C13 Fe1 . . . . -80.8(4) ?
    C18 Fe1 C13 C14 . . . . -41.9(7) ?
    C12 Fe1 C13 C14 . . . . 120.4(4) ?
    C19 Fe1 C13 C14 . . . . 160.4(8) ?
    C16 Fe1 C13 C14 . . . . 82.0(3) ?
    C15 Fe1 C13 C14 . . . . 38.0(3) ?
    C17 Fe1 C13 C14 . . . . -79.5(4) ?
    C20 Fe1 C13 C14 . . . . -163.5(4) ?
    C21 Fe1 C13 C14 . . . . -122.1(4) ?
    C18 Fe1 C13 C12 . . . . -162.3(6) ?
    C19 Fe1 C13 C12 . . . . 40.0(10) ?
    C16 Fe1 C13 C12 . . . . -38.4(3) ?
    C14 Fe1 C13 C12 . . . . -120.4(4) ?
    C15 Fe1 C13 C12 . . . . -82.4(3) ?
    C17 Fe1 C13 C12 . . . . 160.2(4) ?
    C20 Fe1 C13 C12 . . . . 76.1(4) ?
    C21 Fe1 C13 C12 . . . . 117.5(4) ?
    C18 Fe1 C13 P1 . . . . 79.6(7) ?
    C12 Fe1 C13 P1 . . . . -118.1(5) ?
    C19 Fe1 C13 P1 . . . . -78.1(10) ?
    C16 Fe1 C13 P1 . . . . -156.5(4) ?
    C14 Fe1 C13 P1 . . . . 121.6(5) ?
    C15 Fe1 C13 P1 . . . . 159.6(4) ?
    C17 Fe1 C13 P1 . . . . 42.1(5) ?
    C20 Fe1 C13 P1 . . . . -41.9(5) ?
    C21 Fe1 C13 P1 . . . . -0.5(5) ?
    C12 C13 C14 C15 . . . . -2.3(5) ?
    P1 C13 C14 C15 . . . . -177.3(3) ?
    Fe1 C13 C14 C15 . . . . -59.7(3) ?
    C12 C13 C14 Fe1 . . . . 57.4(3) ?
    P1 C13 C14 Fe1 . . . . -117.6(4) ?
    C18 Fe1 C14 C15 . . . . -79.2(4) ?
    C12 Fe1 C14 C15 . . . . 81.5(3) ?
    C19 Fe1 C14 C15 . . . . -48.4(7) ?
    C16 Fe1 C14 C15 . . . . 37.4(3) ?
    C17 Fe1 C14 C15 . . . . -122.1(4) ?
    C20 Fe1 C14 C15 . . . . 169.7(8) ?
    C13 Fe1 C14 C15 . . . . 118.8(4) ?
    C21 Fe1 C14 C15 . . . . -162.3(4) ?
    C18 Fe1 C14 C13 . . . . 162.0(4) ?
    C12 Fe1 C14 C13 . . . . -37.3(3) ?
    C19 Fe1 C14 C13 . . . . -167.2(6) ?
    C16 Fe1 C14 C13 . . . . -81.4(3) ?
    C15 Fe1 C14 C13 . . . . -118.8(4) ?
    C17 Fe1 C14 C13 . . . . 119.1(4) ?
    C20 Fe1 C14 C13 . . . . 50.9(10) ?
    C21 Fe1 C14 C13 . . . . 78.9(4) ?
    C13 C14 C15 C16 . . . . 1.3(5) ?
    Fe1 C14 C15 C16 . . . . -58.7(3) ?
    C13 C14 C15 Fe1 . . . . 60.0(3) ?
    C18 Fe1 C15 C16 . . . . -122.5(4) ?
    C12 Fe1 C15 C16 . . . . 37.5(3) ?
    C19 Fe1 C15 C16 . . . . -82.2(4) ?
    C14 Fe1 C15 C16 . . . . 119.8(4) ?
    C17 Fe1 C15 C16 . . . . -163.3(4) ?
    C20 Fe1 C15 C16 . . . . -52.9(7) ?
    C13 Fe1 C15 C16 . . . . 81.7(3) ?
    C21 Fe1 C15 C16 . . . . 170.3(7) ?
    C18 Fe1 C15 C14 . . . . 117.7(4) ?
    C12 Fe1 C15 C14 . . . . -82.3(3) ?
    C19 Fe1 C15 C14 . . . . 158.1(4) ?
    C16 Fe1 C15 C14 . . . . -119.8(4) ?
    C17 Fe1 C15 C14 . . . . 76.9(4) ?
    C20 Fe1 C15 C14 . . . . -172.7(6) ?
    C13 Fe1 C15 C14 . . . . -38.0(3) ?
    C21 Fe1 C15 C14 . . . . 50.5(9) ?
    C14 C15 C16 C12 . . . . 0.2(5) ?
    Fe1 C15 C16 C12 . . . . -58.6(3) ?
    C14 C15 C16 Fe1 . . . . 58.8(3) ?
    C13 C12 C16 C15 . . . . -1.6(5) ?
    C11 C12 C16 C15 . . . . -173.1(4) ?
    Fe1 C12 C16 C15 . . . . 59.1(3) ?
    C13 C12 C16 Fe1 . . . . -60.7(3) ?
    C11 C12 C16 Fe1 . . . . 127.8(5) ?
    C18 Fe1 C16 C15 . . . . 75.1(5) ?
    C12 Fe1 C16 C15 . . . . -119.9(4) ?
    C19 Fe1 C16 C15 . . . . 115.5(4) ?
    C14 Fe1 C16 C15 . . . . -37.5(3) ?
    C17 Fe1 C16 C15 . . . . 45.2(9) ?
    C20 Fe1 C16 C15 . . . . 157.3(4) ?
    C13 Fe1 C16 C15 . . . . -81.5(3) ?
    C21 Fe1 C16 C15 . . . . -171.9(6) ?
    C18 Fe1 C16 C12 . . . . -164.9(4) ?
    C19 Fe1 C16 C12 . . . . -124.5(4) ?
    C14 Fe1 C16 C12 . . . . 82.5(3) ?
    C15 Fe1 C16 C12 . . . . 119.9(4) ?
    C17 Fe1 C16 C12 . . . . 165.2(7) ?
    C20 Fe1 C16 C12 . . . . -82.8(4) ?
    C13 Fe1 C16 C12 . . . . 38.5(3) ?
    C21 Fe1 C16 C12 . . . . -52.0(7) ?
    C18 Fe1 C17 C21 . . . . 119.1(7) ?
    C12 Fe1 C17 C21 . . . . -47.2(9) ?
    C19 Fe1 C17 C21 . . . . 81.6(5) ?
    C16 Fe1 C17 C21 . . . . 158.9(7) ?
    C14 Fe1 C17 C21 . . . . -125.3(5) ?
    C15 Fe1 C17 C21 . . . . -167.2(4) ?
    C20 Fe1 C17 C21 . . . . 37.6(4) ?
    C13 Fe1 C17 C21 . . . . -82.9(5) ?
    C12 Fe1 C17 C18 . . . . -166.3(6) ?
    C19 Fe1 C17 C18 . . . . -37.5(5) ?
    C16 Fe1 C17 C18 . . . . 39.8(10) ?
    C14 Fe1 C17 C18 . . . . 115.7(5) ?
    C15 Fe1 C17 C18 . . . . 73.8(6) ?
    C20 Fe1 C17 C18 . . . . -81.5(5) ?
    C13 Fe1 C17 C18 . . . . 158.1(5) ?
    C21 Fe1 C17 C18 . . . . -119.1(7) ?
    C21 C17 C18 C19 . . . . 0.8(7) ?
    Fe1 C17 C18 C19 . . . . 60.7(5) ?
    C21 C17 C18 Fe1 . . . . -59.9(4) ?
    C12 Fe1 C18 C19 . . . . 46.2(11) ?
    C16 Fe1 C18 C19 . . . . 76.7(6) ?
    C14 Fe1 C18 C19 . . . . 159.6(5) ?
    C15 Fe1 C18 C19 . . . . 117.7(5) ?
    C17 Fe1 C18 C19 . . . . -118.1(7) ?
    C20 Fe1 C18 C19 . . . . -37.6(5) ?
    C13 Fe1 C18 C19 . . . . -170.2(5) ?
    C21 Fe1 C18 C19 . . . . -80.8(5) ?
    C12 Fe1 C18 C17 . . . . 164.4(7) ?
    C19 Fe1 C18 C17 . . . . 118.1(7) ?
    C16 Fe1 C18 C17 . . . . -165.2(4) ?
    C14 Fe1 C18 C17 . . . . -82.3(5) ?
    C15 Fe1 C18 C17 . . . . -124.2(5) ?
    C20 Fe1 C18 C17 . . . . 80.5(5) ?
    C13 Fe1 C18 C17 . . . . -52.1(9) ?
    C21 Fe1 C18 C17 . . . . 37.3(4) ?
    C17 C18 C19 C20 . . . . -0.4(8) ?
    Fe1 C18 C19 C20 . . . . 60.4(5) ?
    C17 C18 C19 Fe1 . . . . -60.7(5) ?
    C12 Fe1 C19 C18 . . . . -162.7(4) ?
    C16 Fe1 C19 C18 . . . . -121.1(5) ?
    C14 Fe1 C19 C18 . . . . -44.2(9) ?
    C15 Fe1 C19 C18 . . . . -78.5(6) ?
    C17 Fe1 C19 C18 . . . . 38.8(5) ?
    C20 Fe1 C19 C18 . . . . 119.6(7) ?
    C13 Fe1 C19 C18 . . . . 166.1(7) ?
    C21 Fe1 C19 C18 . . . . 82.2(5) ?
    C18 Fe1 C19 C20 . . . . -119.6(7) ?
    C12 Fe1 C19 C20 . . . . 77.7(6) ?
    C16 Fe1 C19 C20 . . . . 119.3(5) ?
    C14 Fe1 C19 C20 . . . . -163.8(5) ?
    C15 Fe1 C19 C20 . . . . 161.9(5) ?
    C17 Fe1 C19 C20 . . . . -80.8(5) ?
    C13 Fe1 C19 C20 . . . . 46.5(11) ?
    C21 Fe1 C19 C20 . . . . -37.4(4) ?
    C18 C19 C20 C21 . . . . -0.2(7) ?
    Fe1 C19 C20 C21 . . . . 59.7(4) ?
    C18 C19 C20 Fe1 . . . . -59.9(5) ?
    C18 Fe1 C20 C21 . . . . -82.2(5) ?
    C12 Fe1 C20 C21 . . . . 118.5(4) ?
    C19 Fe1 C20 C21 . . . . -119.0(7) ?
    C16 Fe1 C20 C21 . . . . 162.1(4) ?
    C14 Fe1 C20 C21 . . . . 36.5(11) ?
    C15 Fe1 C20 C21 . . . . -160.0(6) ?
    C17 Fe1 C20 C21 . . . . -37.7(4) ?
    C13 Fe1 C20 C21 . . . . 76.0(5) ?
    C18 Fe1 C20 C19 . . . . 36.8(5) ?
    C12 Fe1 C20 C19 . . . . -122.4(5) ?
    C16 Fe1 C20 C19 . . . . -78.8(6) ?
    C14 Fe1 C20 C19 . . . . 155.6(8) ?
    C15 Fe1 C20 C19 . . . . -41.0(9) ?
    C17 Fe1 C20 C19 . . . . 81.4(5) ?
    C13 Fe1 C20 C19 . . . . -164.9(5) ?
    C21 Fe1 C20 C19 . . . . 119.0(7) ?
    C19 C20 C21 C17 . . . . 0.7(7) ?
    Fe1 C20 C21 C17 . . . . 59.5(4) ?
    C19 C20 C21 Fe1 . . . . -58.8(4) ?
    C18 C17 C21 C20 . . . . -0.9(7) ?
    Fe1 C17 C21 C20 . . . . -59.7(4) ?
    C18 C17 C21 Fe1 . . . . 58.8(4) ?
    C18 Fe1 C21 C20 . . . . 80.7(5) ?
    C12 Fe1 C21 C20 . . . . -80.7(5) ?
    C19 Fe1 C21 C20 . . . . 37.8(4) ?
    C16 Fe1 C21 C20 . . . . -42.8(8) ?
    C14 Fe1 C21 C20 . . . . -167.6(4) ?
    C15 Fe1 C21 C20 . . . . 153.9(7) ?
    C17 Fe1 C21 C20 . . . . 118.8(6) ?
    C13 Fe1 C21 C20 . . . . -124.6(4) ?
    C18 Fe1 C21 C17 . . . . -38.1(4) ?
    C12 Fe1 C21 C17 . . . . 160.5(4) ?
    C19 Fe1 C21 C17 . . . . -81.0(5) ?
    C16 Fe1 C21 C17 . . . . -161.6(6) ?
    C14 Fe1 C21 C17 . . . . 73.5(5) ?
    C15 Fe1 C21 C17 . . . . 35.1(10) ?
    C20 Fe1 C21 C17 . . . . -118.8(6) ?
    C13 Fe1 C21 C17 . . . . 116.6(5) ?
    C13 P1 C22 C23 . . . . 11.6(5) ?
    C28 P1 C22 C23 . . . . -91.3(5) ?
    C13 P1 C22 C27 . . . . -166.5(4) ?
    C28 P1 C22 C27 . . . . 90.7(5) ?
    C27 C22 C23 C24 . . . . 0.0(9) ?
    P1 C22 C23 C24 . . . . -178.1(4) ?
    C22 C23 C24 C25 . . . . 0.3(9) ?
    C23 C24 C25 C26 . . . . -0.9(11) ?
    C24 C25 C26 C27 . . . . 1.1(12) ?
    C25 C26 C27 C22 . . . . -0.7(11) ?
    C23 C22 C27 C26 . . . . 0.2(9) ?
    P1 C22 C27 C26 . . . . 178.4(5) ?
    C13 P1 C28 C33 . . . . -80.4(5) ?
    C22 P1 C28 C33 . . . . 23.1(6) ?
    C13 P1 C28 C29 . . . . 97.9(5) ?
    C22 P1 C28 C29 . . . . -158.6(5) ?
    C33 C28 C29 C30 . . . . 2.6(10) ?
    P1 C28 C29 C30 . . . . -175.7(5) ?
    C28 C29 C30 C31 . . . . -1.9(11) ?
    C29 C30 C31 C32 . . . . -1.5(14) ?
    C30 C31 C32 C33 . . . . 3.9(13) ?
    C29 C28 C33 C32 . . . . -0.2(10) ?
    P1 C28 C33 C32 . . . . 178.1(5) ?
    C31 C32 C33 C28 . . . . -3.1(11) ?
loop_
    _geom_hbond_atom_site_label_D
    _geom_hbond_atom_site_label_H
    _geom_hbond_atom_site_label_A
    _geom_hbond_site_symmetry_A
    _geom_hbond_distance_DH
    _geom_hbond_distance_HA
    _geom_hbond_distance_DA
    _geom_hbond_angle_DHA
    N1 H1 S1 3_644 0.86 2.46 3.302(5) 168.4
    N2 H2 S1 3_644 0.86 2.64 3.445(4) 156.5
_iucr_refine_instructions_details
;
TITL a in P4(3)2(1)2
CELL 0.71073  20.0898  20.0898  18.0118  90.000  90.000  90.000
ZERR  8.00   0.0016   0.0016   0.0021   0.000   0.000   0.000
LATT -1
SYMM -X, -Y, 0.5+Z
SYMM 0.5-Y, 0.5+X, 0.75+Z
SYMM 0.5+Y, 0.5-X, 0.25+Z
SYMM 0.5-X, 0.5+Y, 0.75-Z
SYMM 0.5+X, 0.5-Y, 0.25-Z
SYMM Y, X, -Z
SYMM -Y, -X, 0.5-Z
SFAC C  H  N  Fe S  P  F
UNIT 264  216  16  8  8  8  48
omit  0   1    1
OMIT -3 50.2
L.S. 20
EXTI 0.000720
ACTA
BOND $h
FMAP 2
PLAN 4
SIZE 0.368 0.307 0.254
damp 0 0.001
CONF
HTAB
WGHT   0.046920   0.000000
FVAR 0.877500 0.551520 0.656700
TEMP 23.000
MOLE 1
Fe1    4   1.035923   0.270455   0.908559  11.000000   0.070880 =
           0.091050   0.075450   0.014170   0.002640   0.030890
P1     6   0.872041   0.316156   0.910326  11.000000   0.068610 =
           0.090590   0.074540   0.005050   0.009880   0.017370
S1     5   0.889961   0.537228   0.860990  11.000000   0.075560 =
           0.075680   0.066340  -0.009000  -0.002650   0.008260
N1     3   0.900518   0.509158   0.716439  11.000000   0.108750 =
           0.067180   0.071350  -0.000150  -0.000800   0.025360
AFIX 43
H1     2   0.912914   0.480453   0.683828  11.000000  -1.200000
AFIX 0
N2     3   0.965500   0.447427   0.791188  11.000000   0.078640 =
           0.071210   0.066920   0.002900   0.004430   0.017470
AFIX 43
H2     2   0.977423   0.430377   0.749459  11.000000  -1.200000
PART 1
AFIX 0
F1     7   0.719469   0.631290   0.495678  21.000000   0.153690 =
           0.190310   0.163770   0.020800  -0.057780   0.070150
F2     7   0.698433   0.533234   0.545426  21.000000   0.117270 =
           0.204170   0.174880  -0.004440  -0.020600  -0.037470
F3     7   0.783451   0.551847   0.473471  21.000000   0.130480 =
           0.182900   0.108970  -0.005430  -0.027360  -0.001730
F4     7   0.782536   0.783920   0.683362  31.000000   0.167800 =
           0.091550   0.149900   0.022130  -0.010280   0.052790
F5     7   0.891434   0.774368   0.677926  31.000000   0.126970 =
           0.100880   0.158430  -0.012950   0.028350  -0.012820
F6     7   0.835349   0.750719   0.775945  31.000000   0.191840 =
           0.090400   0.097300  -0.005640   0.012260   0.020690
PART 2
F1'    7   0.753110   0.519176   0.499786 -21.000000   0.177710 =
           0.164650   0.156060  -0.015910  -0.064950  -0.007710
F2'    7   0.755458   0.618522   0.468112 -21.000000   0.148220 =
           0.182130   0.131100   0.004220  -0.025730   0.003480
F3'    7   0.680169   0.585947   0.544645 -21.000000   0.100900 =
           0.164040   0.163910   0.023660  -0.023160  -0.011890
F4'    7   0.883013   0.753942   0.770173 -31.000000   0.156540 =
           0.082700   0.152820   0.001010  -0.010610   0.005900
F5'    7   0.788571   0.774398   0.725595 -31.000000   0.139470 =
           0.107450   0.155080  -0.005030   0.042850   0.021320
F6'    7   0.864279   0.785610   0.658805 -31.000000   0.165260 =
           0.082200   0.103750   0.025140   0.026510  -0.004560
PART 0
C1     1   0.744099   0.577948   0.528621  11.000000   0.134600 =
           0.113950   0.133690   0.013040  -0.011030   0.025280
C2     1   0.787840   0.597015   0.593226  11.000000   0.097930 =
           0.099890   0.088080   0.006410  -0.005830   0.022300
C3     1   0.822038   0.546669   0.628205  11.000000   0.094070 =
           0.079170   0.078770   0.017610  -0.001500   0.017730
AFIX 43
H3     2   0.818543   0.503028   0.611431  11.000000  -1.200000
AFIX 0
C4     1   0.861287   0.561664   0.688040  11.000000   0.091400 =
           0.069770   0.069650   0.012370   0.000770   0.018560
C5     1   0.867055   0.626873   0.714009  11.000000   0.101100 =
           0.073640   0.078430   0.008250   0.010930   0.022340
AFIX 43
H5     2   0.894680   0.636836   0.753922  11.000000  -1.200000
AFIX 0
C6     1   0.830982   0.676133   0.679286  11.000000   0.099530 =
           0.070680   0.086370   0.008540   0.021780   0.017030
C7     1   0.791965   0.661543   0.618511  11.000000   0.096170 =
           0.096840   0.101930   0.032730   0.002940   0.030620
AFIX 43
H7     2   0.768478   0.695205   0.594636  11.000000  -1.200000
AFIX 0
C8     1   0.838504   0.745608   0.704890  11.000000   0.124750 =
           0.087520   0.109640   0.014440   0.022820   0.023200
C9     1   0.922297   0.496116   0.787492  11.000000   0.074070 =
           0.062860   0.069050   0.002430   0.000630   0.003420
C10    1   1.063760   0.450957   0.869771  11.000000   0.095930 =
           0.091820   0.154820  -0.010680  -0.027870   0.000980
AFIX 137
H10A   2   1.057663   0.495991   0.886246  11.000000  -1.500000
H10B   2   1.088516   0.450812   0.824183  11.000000  -1.500000
H10C   2   1.087750   0.426400   0.906846  11.000000  -1.500000
AFIX 0
C11    1   0.995846   0.418577   0.857092  11.000000   0.069210 =
           0.072760   0.064090   0.003340  -0.010020   0.001980
AFIX 13
H11    2   0.967301   0.427524   0.900070  11.000000  -1.200000
AFIX 0
C12    1   0.999726   0.344944   0.845037  11.000000   0.056170 =
           0.070840   0.063770   0.005300  -0.007260   0.012520
C13    1   0.948035   0.297887   0.859554  11.000000   0.059500 =
           0.077430   0.061840   0.010880   0.008640   0.015140
C14    1   0.969734   0.234632   0.833007  11.000000   0.082620 =
           0.081760   0.083100   0.005640   0.006490   0.008500
AFIX 13
H14    2   0.945070   0.192680   0.836749  11.000000  -1.200000
AFIX 0
C15    1   1.033218   0.243323   0.799670  11.000000   0.088250 =
           0.085120   0.075350   0.000290   0.012550   0.022710
AFIX 13
H15    2   1.060126   0.208313   0.776545  11.000000  -1.200000
AFIX 0
C16    1   1.051464   0.311112   0.806972  11.000000   0.072320 =
           0.078690   0.081870   0.009910   0.005540   0.006400
AFIX 13
H16    2   1.093157   0.331064   0.789578  11.000000  -1.200000
AFIX 0
C17    1   1.039283   0.204439   0.994562  11.000000   0.119140 =
           0.124560   0.102140   0.036900  -0.004240   0.030890
AFIX 13
H17    2   1.011558   0.164611   1.000103  11.000000  -1.200000
AFIX 0
C18    1   1.101396   0.208002   0.957274  11.000000   0.113450 =
           0.128570   0.122320   0.027770  -0.014010   0.054940
AFIX 13
H18    2   1.124575   0.170925   0.933153  11.000000  -1.200000
AFIX 0
C19    1   1.123967   0.271928   0.962812  11.000000   0.092310 =
           0.154850   0.105420   0.008920  -0.023650   0.023040
AFIX 13
H19    2   1.166062   0.288559   0.942519  11.000000  -1.200000
AFIX 0
C20    1   1.077385   0.309949   1.002648  11.000000   0.104170 =
           0.126400   0.086520  -0.009330  -0.035180   0.025240
AFIX 13
H20    2   1.081120   0.357382   1.014646  11.000000  -1.200000
AFIX 0
C21    1   1.024592   0.267955   1.021806  11.000000   0.112310 =
           0.131490   0.080110   0.018700  -0.011400   0.033920
AFIX 13
H21    2   0.984577   0.280702   1.049486  11.000000  -1.200000
AFIX 0
C22    1   0.818740   0.345171   0.835328  11.000000   0.061360 =
           0.070660   0.092290   0.007160  -0.006220   0.002460
C23    1   0.833084   0.339151   0.762630  11.000000   0.081270 =
           0.094600   0.101530   0.016810  -0.015720   0.012580
AFIX 43
H23    2   0.872146   0.317676   0.748698  11.000000  -1.200000
AFIX 0
C24    1   0.791018   0.364215   0.707394  11.000000   0.105390 =
           0.119060   0.113690   0.020440  -0.017360  -0.014200
AFIX 43
H24    2   0.801297   0.359579   0.657316  11.000000  -1.200000
AFIX 0
C25    1   0.734297   0.395741   0.729876  11.000000   0.091100 =
           0.115540   0.139630   0.022870  -0.031480   0.008150
AFIX 43
H25    2   0.705948   0.413346   0.694090  11.000000  -1.200000
AFIX 0
C26    1   0.718466   0.402047   0.799601  11.000000   0.090150 =
           0.113590   0.155850  -0.009470  -0.020880   0.020540
AFIX 43
H26    2   0.679103   0.423119   0.813237  11.000000  -1.200000
AFIX 0
C27    1   0.760568   0.377227   0.852599  11.000000   0.080220 =
           0.105450   0.121390  -0.005750  -0.013170   0.023300
AFIX 43
H27    2   0.749215   0.382336   0.902330  11.000000  -1.200000
AFIX 0
C28    1   0.841654   0.230900   0.926879  11.000000   0.067660 =
           0.104540   0.113970   0.032080   0.016910   0.011530
C29    1   0.855232   0.203006   0.994817  11.000000   0.096490 =
           0.135060   0.141590   0.042690   0.024490   0.018220
AFIX 43
H29    2   0.876249   0.228079   1.031346  11.000000  -1.200000
AFIX 0
C30    1   0.837330   0.136360   1.009243  11.000000   0.118770 =
           0.145070   0.167550   0.062700   0.032210   0.018150
AFIX 43
H30    2   0.847484   0.116690   1.054590  11.000000  -1.200000
AFIX 0
C31    1   0.805670   0.102176   0.956816  11.000000   0.107810 =
           0.136460   0.200550   0.047380   0.040510   0.004570
AFIX 43
H31    2   0.794854   0.057921   0.965977  11.000000  -1.200000
AFIX 0
C32    1   0.788614   0.129030   0.890952  11.000000   0.117310 =
           0.134530   0.190150   0.040650   0.006720   0.002250
AFIX 43
H32    2   0.764124   0.104794   0.856469  11.000000  -1.200000
AFIX 0
C33    1   0.808758   0.194511   0.875730  11.000000   0.096330 =
           0.099000   0.140070   0.023210   0.016390  -0.016610
AFIX 43
H33    2   0.799278   0.213115   0.829648  11.000000  -1.200000
AFIX
HKLF 4
END
HKLF 4
REM  a in P4(3)2(1)2
REM R1=  0.0536 for   3487 Fo > 4sig(Fo)  and  0.1101 for all   6472 data
REM    455 parameters refined using      0 restraints
;
loop_
    _platon_squeeze_void_nr
    _platon_squeeze_void_average_x
    _platon_squeeze_void_average_y
    _platon_squeeze_void_average_z
    _platon_squeeze_void_volume
    _platon_squeeze_void_count_electrons
    1 0.000 0.000 -0.005 651.9 73.8
    2 0.500 0.500 -0.008 651.9 74.7
data_global
_journal_date_recd_electronic     2013-03-13
_journal_date_accepted     2013-03-27
_journal_name_full     'Acta Crystallographica, Section E'
_journal_year     2013
_journal_volume     69
_journal_issue      5
_journal_page_first     m242
_journal_page_last     m243
_journal_paper_category     QM
_journal_paper_doi     10.1107/S1600536813008453
_journal_coeditor_code     ZL2541
_publ_contact_author_name     'Prof. Jiang, Ru'
_publ_contact_author_address
;
Department of Medicinal Chemistry
School of Pharmacy
Fourth Military Medical University
Changle West Road 169, 710032 Xi-An
People's Republic of China
;
_publ_contact_author_email     jiangru@fmmu.edu.cn
_publ_contact_author_fax     '+86-29-8477-6945'
_publ_contact_author_phone     '+86-29-8477-4473'
_publ_section_title
;\
(<i>R</i>~C~,<i>S</i>~Fe~)-1-[3,5-Bis(trifluoromethyl)phenyl]-3-{1-[2-\
(diphenylphosphanyl)ferrocenyl]ethyl}thiourea (unknown solvate)
;
loop_
    _publ_author_name
    _publ_author_address
    'Ma, Peng-Fei'
;
Department of Medicinal Chemistry
School of Pharmacy
Fourth Military Medical University
Changle Xilu 169, 710032 Xi-An
People's Republic of China
;
    'Zhang, Xiao-Rui'
;
Pharmacy department of 323 military hospital
Jianshe Xilu 6, 710054 Xi-An
People's Republic of China
;
    'Ma, Jiang-Wei'
;
Department of Medicinal Chemistry
School of Pharmacy
Fourth Military Medical University
Changle Xilu 169, 710032 Xi-An
People's Republic of China
;
    'Chen, Hui'
;
Department of Medicinal Chemistry
School of Pharmacy
Fourth Military Medical University
Changle Xilu 169, 710032 Xi-An
People's Republic of China
;
    'Jiang, Ru'
;
Department of Medicinal Chemistry
School of Pharmacy
Fourth Military Medical University
Changle Xilu 169, 710032 Xi-An
People's Republic of China
;
_publ_section_synopsis     .
