# Supplementary material for: (R C,S Fe)-1-[3,5-Bis(trifluoro­meth­yl)phen­yl]-3-{1-[2-(diphenyl­phosphan­yl)ferro­cen­yl]eth­yl}thio­urea (unknown solvate)
Source: Acta Crystallogr Sect E Struct Rep Online. 2013 Apr 5;69(Pt 5):m242–3. doi: 10.1107/S1600536813008453 (PMC3647794; doi:10.1107/S1600536813008453)
Supplement: Supplementary file 2 [file e-69-0m242-Isup2.hkl]

# 
# h,k,l, Fc-squared, Fo-squared, sigma(Fo-squared) and status flag 
# 
data_I
_shelx_title ' a in P4(3)2(1)2' 
_shelx_refln_list_code          4 
_shelx_F_calc_maximum      362.73 
_exptl_crystal_F_000      2800.00 
_reflns_d_resolution_high  0.8378 
 
loop_ 
 _symmetry_equiv_pos_as_xyz 
 'x, y, z' 
 '-x, -y, z+1/2' 
 '-y+1/2, x+1/2, z+3/4' 
 'y+1/2, -x+1/2, z+1/4' 
 '-x+1/2, y+1/2, -z+3/4' 
 'x+1/2, -y+1/2, -z+1/4' 
 'y, x, -z' 
 '-y, -x, -z+1/2' 
 
_cell_length_a    20.0898 
_cell_length_b    20.0898 
_cell_length_c    18.0118 
_cell_angle_alpha  90.000 
_cell_angle_beta   90.000 
_cell_angle_gamma  90.000 
 
_shelx_F_squared_multiplier     1.000 
 
loop_ 
 _refln_index_h 
 _refln_index_k 
 _refln_index_l 
 _refln_F_squared_calc 
 _refln_F_squared_meas 
 _refln_F_squared_sigma 
 _refln_observed_status 
   0   2   0   119385.83    25874.64  46961.85 o 
   1   2   0      185.38      151.22     41.25 o 
   2   2   0    69570.72    61164.14   1191.99 o 
   1   3   0      323.99       81.28    215.27 o 
   2   3   0     4921.22     5158.15     83.54 o 
   3   3   0     3717.01     5251.25    507.06 o 
   0   4   0    28639.04     3708.74  15194.47 o 
   1   4   0     1770.44     2239.92     65.35 o 
   2   4   0    65090.68    75555.91   1874.50 o 
   3   4   0     3660.64     3703.47    203.12 o 
   4   4   0    31050.79    25270.37   4073.77 o 
   1   5   0       71.30       37.64     46.33 o 
   2   5   0    46058.40    49520.99    930.11 o 
   3   5   0     4055.82     3861.69    166.35 o 
   4   5   0     4013.18     4315.08    117.83 o 
   5   5   0     2789.13     2368.98    141.35 o 
   0   6   0     1593.95      636.70    418.00 o 
   1   6   0       41.64       80.11     20.03 o 
   2   6   0    22795.23    22612.20    318.11 o 
   3   6   0    23949.00    24581.46    408.64 o 
   4   6   0    11568.50    12656.47    187.60 o 
   5   6   0      673.31      753.05     27.80 o 
   6   6   0     5921.36     5853.97    137.50 o 
   1   7   0       37.26       41.13     16.08 o 
   2   7   0     2928.54     2808.57     70.68 o 
   3   7   0    21078.13    20193.38    416.72 o 
   4   7   0    10473.21    10172.73    215.99 o 
   5   7   0     2046.09     1736.95     59.05 o 
   6   7   0     2659.54     2558.26     56.13 o 
   7   7   0     1071.09     1023.05     57.74 o 
   0   8   0     1148.49      413.93    245.15 o 
   1   8   0      497.40      640.38     37.68 o 
   2   8   0      267.85      272.54     25.74 o 
   3   8   0     5297.23     5539.12    118.45 o 
   4   8   0     2198.86     1762.53     65.46 o 
   5   8   0      629.71      599.39     40.82 o 
   6   8   0      360.64      388.00     26.70 o 
   7   8   0     1119.51     1179.73     50.18 o 
   8   8   0      639.69      881.21     87.37 o 
   1   9   0      258.44      305.86     30.58 o 
   2   9   0     8669.45     8338.14    183.18 o 
   3   9   0    18822.14    18412.47    345.78 o 
   4   9   0     3094.28     3298.97     93.46 o 
   5   9   0     2156.53     2373.25     77.33 o 
   6   9   0     2642.79     2554.58     70.83 o 
   7   9   0      994.14      947.64     46.21 o 
   8   9   0     4999.92     4297.64    122.54 o 
   9   9   0     4112.20     4009.80    318.68 o 
   0  10   0     1721.54     1786.95    110.16 o 
   1  10   0     1068.79     1020.60     56.34 o 
   2  10   0     3117.08     3197.45     87.98 o 
   3  10   0     9508.49     9301.19    194.85 o 
   4  10   0     1084.24     1223.10     63.61 o 
   5  10   0     2601.35     2075.80     75.78 o 
   6  10   0      309.49      372.74     34.61 o 
   7  10   0     7562.57     7357.42    168.32 o 
   8  10   0       73.40      111.73     25.36 o 
   9  10   0      151.14       98.41     43.80 o 
  10  10   0      322.14      203.46    114.94 o 
   1  11   0      474.03      488.04     48.19 o 
   2  11   0       37.58       32.93     24.87 o 
   3  11   0       62.80       42.05     27.01 o 
   4  11   0       32.61       65.82     27.53 o 
   5  11   0     2301.40     2192.54     80.95 o 
   6  11   0       45.99       36.11     22.57 o 
   7  11   0     3149.37     3184.90     89.54 o 
   8  11   0      646.88      483.97     71.91 o 
   9  11   0        5.66       30.48     40.75 o 
  10  11   0     1452.65     1412.29    114.98 o 
  11  11   0      366.86      299.94    175.99 o 
   0  12   0     8828.21     7413.18    257.68 o 
   1  12   0      618.38      612.90     48.11 o 
   2  12   0     4782.08     4451.58    122.83 o 
   3  12   0      246.66      269.32     38.00 o 
   4  12   0      776.98      818.56     56.03 o 
   5  12   0     1838.15     1823.58     78.31 o 
   6  12   0     3292.01     3640.42     98.54 o 
   7  12   0      399.51      353.18     51.00 o 
   8  12   0      224.52      177.33     51.07 o 
   9  12   0     5888.05     5440.33    188.18 o 
  10  12   0        6.23        7.88     42.68 o 
  11  12   0      187.09      262.49     68.73 o 
  12  12   0     2310.51     2081.49    304.05 o 
   1  13   0       22.19       19.59     26.04 o 
   2  13   0        9.42        7.80     30.09 o 
   3  13   0     2200.10     2131.75    103.95 o 
   4  13   0        8.09       18.23     27.82 o 
   5  13   0      353.60      341.55     45.30 o 
   6  13   0        2.82       54.05     34.69 o 
   7  13   0      237.90      208.56     55.69 o 
   8  13   0       20.81       37.46     46.26 o 
   9  13   0      483.36      568.44     73.61 o 
  10  13   0        7.14       40.40     49.85 o 
  11  13   0     1423.56     1849.98    151.88 o 
  12  13   0       16.82        9.04     55.23 o 
  13  13   0       40.52      140.13    100.56 o 
   0  14   0     3539.39     3271.27    138.00 o 
   1  14   0      248.80      304.57     42.38 o 
   2  14   0     1146.69     1267.09     72.90 o 
   3  14   0      507.16      465.33     48.76 o 
   4  14   0      842.65      763.34     56.89 o 
   5  14   0     1300.84     1340.72    122.25 o 
   6  14   0      189.58      180.37     57.44 o 
   7  14   0      305.65      216.92     58.96 o 
   8  14   0      602.23      724.67    125.33 o 
   9  14   0     1491.56     1721.72    123.19 o 
  10  14   0      163.45      214.06     66.56 o 
  11  14   0      435.35      467.97     80.29 o 
  12  14   0       53.22       88.98     68.15 o 
  13  14   0      135.18       67.19     61.81 o 
  14  14   0      254.51      367.66    132.17 o 
   1  15   0      344.54      196.45     40.76 o 
   2  15   0       12.29       40.30     31.03 o 
   3  15   0      469.83      493.23     54.12 o 
   4  15   0      951.44      889.62     72.62 o 
   5  15   0      487.83      578.50     78.46 o 
   6  15   0      334.79      338.80     65.58 o 
   7  15   0        7.18       43.05     50.93 o 
   8  15   0      141.40      189.34     65.56 o 
   9  15   0      208.21      262.92     68.52 o 
  10  15   0     1275.65     1298.76    171.76 o 
  11  15   0      274.39      457.61     88.53 o 
  12  15   0        3.06       40.06     68.99 o 
  13  15   0      169.67      119.42     76.38 o 
  14  15   0      110.10      102.23     73.74 o 
  15  15   0      605.77      714.03    151.60 o 
   0  16   0      156.23       86.02     57.92 o 
   1  16   0       91.13       78.79     36.91 o 
   2  16   0      462.05      413.19     51.50 o 
   3  16   0      700.35      582.20     67.22 o 
   4  16   0     1965.63     2213.38    129.91 o 
   5  16   0      191.05      150.98     60.83 o 
   6  16   0     1196.29     1076.56    102.18 o 
   7  16   0      311.15      250.51     99.73 o 
   8  16   0      526.78      415.57     75.87 o 
   9  16   0        1.15       25.09     56.05 o 
  10  16   0        0.86       19.21     52.04 o 
  11  16   0       49.05       36.97     59.20 o 
  12  16   0        5.15       35.72     75.46 o 
  13  16   0       61.22       68.59     71.73 o 
  14  16   0       45.44       15.18     71.52 o 
  15  16   0       11.16        5.38     66.51 o 
  16  16   0       10.37       79.22    114.04 o 
   1  17   0      859.29      760.30     65.28 o 
   2  17   0       34.41       53.11     46.65 o 
   3  17   0      140.77      101.82     57.65 o 
   4  17   0      206.38      317.25     73.70 o 
   5  17   0      127.80       55.00     56.47 o 
   6  17   0       67.40       77.65     55.52 o 
   7  17   0       76.02       52.00     58.40 o 
   8  17   0      143.07      130.16     62.26 o 
   9  17   0      420.01      638.48     85.00 o 
  10  17   0       37.37       15.29     52.45 o 
  11  17   0       15.60       87.28     58.80 o 
  12  17   0        1.29        5.99     67.31 o 
  13  17   0      273.59      282.19     91.12 o 
  14  17   0      195.61      175.33    106.85 o 
  15  17   0        8.52       48.43     80.39 o 
  16  17   0        0.07       56.40     86.87 o 
   0  18   0       60.72       64.15     63.60 o 
   1  18   0      605.76      523.01     66.69 o 
   2  18   0      319.43      371.79     68.25 o 
   3  18   0      146.01       84.14     59.91 o 
   4  18   0       31.89       30.76     48.12 o 
   5  18   0       95.96       44.50     57.46 o 
   6  18   0       56.95       77.75     57.33 o 
   7  18   0      687.24      504.43     85.51 o 
   8  18   0      341.74      476.89     82.03 o 
   9  18   0        1.18       65.36     60.60 o 
  10  18   0       34.70       81.04     65.13 o 
  11  18   0        0.24       10.11     71.61 o 
  12  18   0       80.30      108.93     85.57 o 
  13  18   0       91.99       87.29     85.35 o 
  14  18   0       12.76       65.49     84.40 o 
  15  18   0       56.98       82.55     83.96 o 
   1  19   0        1.98       17.47     51.28 o 
   2  19   0       47.80       55.43     54.49 o 
   3  19   0       54.00       70.04     63.88 o 
   4  19   0      178.98      130.87     69.46 o 
   5  19   0        3.65       16.32     51.54 o 
   6  19   0      167.68      209.32     70.41 o 
   7  19   0       65.13       29.37     60.69 o 
   8  19   0       14.60       66.74     63.12 o 
   9  19   0      231.75      192.88     70.68 o 
  10  19   0       22.07       38.84     74.20 o 
  11  19   0       82.48       33.44     81.87 o 
  12  19   0       64.19       97.28     83.09 o 
  13  19   0        9.08       38.17     83.01 o 
  14  19   0       31.97      129.23     93.20 o 
   0  20   0       23.53      196.15    172.73 o 
   1  20   0        2.04       28.67     65.46 o 
   2  20   0       18.58       73.22     59.01 o 
   3  20   0      385.58      332.06     71.56 o 
   4  20   0       15.45       94.57     66.46 o 
   5  20   0       22.73       42.59     64.49 o 
   6  20   0       10.12       77.34     56.63 o 
   7  20   0      387.43      477.24     89.01 o 
   8  20   0      125.44       96.00     68.03 o 
   9  20   0        1.88       41.89     82.95 o 
  10  20   0       94.19      179.58    109.85 o 
  11  20   0       56.89       76.70     85.19 o 
  12  20   0        3.91       73.80     86.82 o 
  13  20   0       93.75      103.99     90.85 o 
   1  21   0       43.61       33.81     80.51 o 
   2  21   0      110.99       45.37     74.37 o 
   3  21   0        5.16       57.00     56.96 o 
   4  21   0      122.60       96.90     62.85 o 
   5  21   0        9.82      100.77     67.34 o 
   6  21   0       35.51      197.92     83.17 o 
   7  21   0        9.36       11.80     61.09 o 
   8  21   0      267.51      135.80     90.02 o 
   9  21   0       40.33       47.75     86.66 o 
  10  21   0       57.04       93.36     91.02 o 
  11  21   0       15.15       25.59     80.41 o 
   0  22   0      177.25      212.89    125.44 o 
   1  22   0       29.11       79.15     85.02 o 
   2  22   0        0.22       66.69     89.27 o 
   3  22   0      131.08      176.75     77.00 o 
   4  22   0       55.34       58.16     65.61 o 
   5  22   0       93.36      111.60     79.62 o 
   6  22   0        0.32       46.14     68.28 o 
   7  22   0       66.97      152.87     90.26 o 
   8  22   0       39.64       58.36     88.34 o 
   9  22   0        7.33       78.90     77.27 o 
   1  23   0       33.01      158.90    101.55 o 
   2  23   0        1.25       86.74     92.43 o 
   3  23   0      201.66       92.55     95.41 o 
   4  23   0        0.30      115.82     80.69 o 
   5  23   0        6.72       41.78     75.20 o 
   6  23   0      118.36      140.74     96.87 o 
   1   1   1    16494.61    14464.07   1431.83 o 
  -1   2   1     7877.94     7160.73    643.30 o 
   0   2   1      355.94      235.60     30.38 o 
   1   2   1     7825.51     7719.84    628.64 o 
   2   2   1     8120.23     7314.27    189.64 o 
  -2   3   1    50760.96    54263.42   1073.15 o 
  -1   3   1    26695.02    29171.77    556.72 o 
   0   3   1     1294.23     1334.74     54.63 o 
   1   3   1    25963.94    26072.63   1297.33 o 
   2   3   1    50949.63    54571.61   1041.75 o 
   3   3   1    19967.96    20486.54    369.89 o 
  -3   4   1    11413.78    11031.43    207.59 o 
  -2   4   1    10503.95    10899.34    192.02 o 
  -1   4   1     1734.89     1748.65    266.40 o 
   0   4   1     3535.04     3895.27    117.89 o 
   1   4   1     1842.01     1706.12    251.43 o 
   2   4   1    10395.09    11106.99    206.13 o 
   3   4   1    11970.50    11518.11    207.00 o 
   4   4   1    10999.83    10984.91    183.56 o 
  -4   5   1     4784.44     4331.25     81.81 o 
  -3   5   1    23130.95    23036.66    462.61 o 
  -2   5   1    37328.31    35399.55   1913.10 o 
  -1   5   1    23908.60    25063.55    571.68 o 
   0   5   1   113121.62    93737.16  15013.87 o 
   1   5   1    24795.89    25664.53    538.24 o 
   2   5   1    38111.18    40573.92    738.08 o 
   3   5   1    23559.95    23849.05    430.60 o 
   4   5   1     4599.07     4315.40     84.70 o 
   5   5   1     7705.22     7878.41    147.17 o 
  -5   6   1     6622.01     6331.22    121.26 o 
  -4   6   1     1470.33     1421.06     45.14 o 
  -3   6   1     6413.63     5875.30    119.56 o 
  -2   6   1    17200.21    17594.78    372.97 o 
  -1   6   1     7920.04     8838.60    783.91 o 
   0   6   1      500.51      484.70     49.77 o 
   1   6   1     8105.29     9457.39    393.64 o 
   2   6   1    16743.89    16622.60    299.70 o 
   3   6   1     6369.27     5985.81    112.02 o 
   4   6   1     1529.27     1626.67     46.76 o 
   5   6   1     7159.89     6910.43    135.69 o 
   6   6   1       99.23      125.22     17.32 o 
  -6   7   1     3166.19     2964.83     73.99 o 
  -5   7   1     1068.84     1194.78     64.33 o 
  -4   7   1     7562.59     7348.08    150.82 o 
  -3   7   1     1176.46     1310.27     90.17 o 
  -2   7   1     6936.14     7110.08    179.19 o 
  -1   7   1      654.11      596.71     40.63 o 
   0   7   1     3314.91     3799.37    144.09 o 
   1   7   1      828.46      665.14    131.63 o 
   2   7   1     7638.32     7707.00    164.81 o 
   3   7   1     1306.37     1535.06     52.88 o 
   4   7   1     8133.74     7773.78    146.38 o 
   5   7   1     1145.22     1203.08     56.25 o 
   6   7   1     3139.90     3007.69     74.07 o 
   7   7   1      750.19      779.83     63.35 o 
  -7   8   1      608.15      690.85     39.40 o 
  -6   8   1     3808.20     3819.25    117.32 o 
  -5   8   1     1290.24     1373.38     56.91 o 
  -4   8   1     1862.25     1768.21     60.28 o 
  -3   8   1      894.07      943.72     66.00 o 
  -2   8   1     1433.88     1406.42     61.77 o 
  -1   8   1       17.73       55.03     20.90 o 
   0   8   1     2156.85     2389.62     78.81 o 
   1   8   1       13.07       19.77     16.21 o 
   2   8   1     1374.78     1406.65     60.46 o 
   3   8   1      984.63     1039.43     72.29 o 
   4   8   1     2078.68     2116.64     65.69 o 
   5   8   1     1182.39     1337.06     46.87 o 
   6   8   1     3981.99     4133.80     93.87 o 
   7   8   1      521.27      543.66     32.34 o 
   8   8   1      221.56      155.13     22.04 o 
  -8   9   1     6929.24     6703.03    150.07 o 
  -7   9   1      459.73      445.67     38.01 o 
  -6   9   1      592.95      622.26     38.27 o 
  -5   9   1    11022.16    10508.20    233.11 o 
  -4   9   1     1983.98     1753.72    105.32 o 
  -3   9   1     2685.37     2603.09     94.39 o 
  -2   9   1    10133.89     9830.79    197.64 o 
  -1   9   1     1394.56     1415.93     70.53 o 
   0   9   1     1506.50     1452.42     60.48 o 
   1   9   1     1234.81     1036.40    176.02 o 
   2   9   1     9688.79     9453.00    190.24 o 
   3   9   1     2626.08     2626.66     81.69 o 
   4   9   1     1788.52     1615.12     61.20 o 
   5   9   1    11245.81    11030.81    239.67 o 
   6   9   1      699.07      767.38     40.99 o 
   7   9   1      458.51      527.08     35.01 o 
   8   9   1     6800.61     6619.43    129.07 o 
   9   9   1     1215.71     1042.01     63.35 o 
  -9  10   1     1179.92     1170.43     72.03 o 
  -8  10   1     2395.01     2245.99     86.04 o 
  -7  10   1       19.63       28.87     21.66 o 
  -6  10   1     2749.27     2804.99     86.24 o 
  -5  10   1      577.97      541.67     40.11 o 
  -4  10   1     3649.73     3368.98    107.30 o 
  -3  10   1     2162.21     1891.15     78.91 o 
  -2  10   1      456.53      448.96     38.51 o 
  -1  10   1      402.06      454.27     41.07 o 
   0  10   1     1527.57     1652.36     70.58 o 
   1  10   1      374.29      262.08     61.56 o 
   2  10   1      431.47      416.29     36.01 o 
   3  10   1     2122.87     2058.06     74.60 o 
   4  10   1     3380.97     3126.81     86.95 o 
   5  10   1      509.11      552.74     40.80 o 
   6  10   1     2735.37     2683.21     92.08 o 
   7  10   1        7.26       40.05     22.13 o 
   8  10   1     2435.29     2475.76    149.47 o 
   9  10   1     1238.41     1244.81     77.12 o 
  10  10   1     1073.18     1179.64    102.79 o 
 -10  11   1      353.64      510.69     78.23 o 
  -9  11   1     1100.29     1254.22     94.14 o 
  -8  11   1     2517.97     2413.24     92.11 o 
  -7  11   1     1137.07     1134.36    113.38 o 
  -6  11   1     1257.51     1389.33    120.18 o 
  -5  11   1     2886.85     2895.62    104.31 o 
  -4  11   1     2261.82     2188.44    156.31 o 
  -3  11   1     6099.16     6285.49    151.36 o 
  -2  11   1     5033.85     4676.74    123.01 o 
  -1  11   1     4763.26     5371.55    147.87 o 
   0  11   1       13.50       17.67     25.87 o 
   1  11   1     4716.77     4505.73    528.96 o 
   2  11   1     5133.48     4769.58    122.20 o 
   3  11   1     6314.93     6782.35    170.06 o 
   4  11   1     2224.17     2329.22     84.48 o 
   5  11   1     2965.65     2942.03     90.48 o 
   6  11   1     1032.00     1056.96     58.18 o 
   7  11   1     1213.99     1507.76     75.35 o 
   8  11   1     2608.97     2545.11    141.62 o 
   9  11   1     1067.37     1014.87    108.05 o 
  10  11   1      385.13      496.97     69.75 o 
  11  11   1      161.62      100.61     70.48 o 
 -11  12   1      215.84      209.76     68.02 o 
 -10  12   1       14.36       32.16     41.90 o 
  -9  12   1     1506.64     1534.95    111.24 o 
  -8  12   1     1250.01     1308.28    131.07 o 
  -7  12   1      261.74      213.90     42.85 o 
  -6  12   1     2033.80     2039.99     98.44 o 
  -5  12   1       83.60      191.94     34.15 o 
  -4  12   1     4386.89     4136.07    113.16 o 
  -3  12   1     1852.84     1901.04     88.90 o 
  -2  12   1      575.64      580.43     53.17 o 
  -1  12   1     1314.03     1339.40     75.38 o 
   0  12   1     2847.24     2907.33     95.58 o 
   1  12   1     1289.84     1050.97    126.17 o 
   2  12   1      578.08      619.60     51.67 o 
   3  12   1     1918.55     2024.57    100.49 o 
   4  12   1     4328.13     4056.80    111.94 o 
   5  12   1       75.66       96.15     31.78 o 
   6  12   1     1972.37     1966.62     95.39 o 
   7  12   1      274.04      243.81     42.96 o 
   8  12   1     1226.26     1455.99    101.53 o 
   9  12   1     1523.52     1641.50    114.97 o 
  10  12   1        4.34       26.76     41.24 o 
  11  12   1      199.01      230.88     69.59 o 
  12  12   1       48.66        4.50     54.83 o 
 -12  13   1      445.80      518.36     88.33 o 
 -11  13   1       37.89       30.85     63.81 o 
 -10  13   1     1905.47     2226.92    202.30 o 
  -9  13   1      364.31      182.38     56.09 o 
  -8  13   1      406.13      372.48     89.61 o 
  -7  13   1      768.12      810.53     80.64 o 
  -6  13   1       46.06       48.13     25.06 o 
  -5  13   1      827.68      891.48     51.80 o 
  -4  13   1     1855.72     1974.39    172.06 o 
  -3  13   1     2165.57     1999.92     87.47 o 
  -2  13   1     2350.68     2502.37    105.48 o 
  -1  13   1     2668.74     2788.14    103.13 o 
   0  13   1        0.31       11.85     27.24 o 
   1  13   1     2588.52     2565.59    234.00 o 
   2  13   1     2373.12     2332.03     82.09 o 
   3  13   1     2155.32     2184.33     89.37 o 
   4  13   1     1899.56     1954.61     83.85 o 
   5  13   1      728.48      725.35     62.38 o 
   6  13   1       64.30       74.83     38.19 o 
   7  13   1      736.21      795.88     80.14 o 
   8  13   1      486.68      528.54     68.89 o 
   9  13   1      412.62      414.19     71.26 o 
  10  13   1     1791.05     1920.80    123.74 o 
  11  13   1       43.99       26.10     59.47 o 
  12  13   1      460.00      404.39     83.62 o 
  13  13   1        4.27       46.00     64.18 o 
 -13  14   1      135.25       87.73     64.60 o 
 -12  14   1      673.07      762.52    135.19 o 
 -11  14   1      110.45      116.37     66.37 o 
 -10  14   1      527.90      480.01     78.02 o 
  -9  14   1       92.43      151.77     55.72 o 
  -8  14   1     1057.92     1044.79    106.39 o 
  -7  14   1      266.80      411.95     73.67 o 
  -6  14   1       83.77       80.20     34.16 o 
  -5  14   1      805.00      810.78     70.00 o 
  -4  14   1       44.78       83.26     34.40 o 
  -3  14   1      457.69      426.16     48.36 o 
  -2  14   1      137.21      123.56     39.60 o 
  -1  14   1      416.98      454.66     53.19 o 
   0  14   1      415.80      388.75     45.66 o 
   1  14   1      440.04      566.62     56.00 o 
   2  14   1      129.19      167.82     33.74 o 
   3  14   1      451.76      457.83     44.71 o 
   4  14   1       64.56       80.48     42.21 o 
   5  14   1      806.75      956.04     75.50 o 
   6  14   1      120.25      149.38     48.40 o 
   7  14   1      261.12      307.47     62.04 o 
   8  14   1     1000.69     1070.61     94.00 o 
   9  14   1       81.27      107.63     59.48 o 
  10  14   1      605.09      535.05     83.90 o 
  11  14   1      112.30       73.60     53.87 o 
  12  14   1      626.90      483.69    107.90 o 
  13  14   1      125.72       86.63     70.52 o 
  14  14   1       19.15       38.14     58.75 o 
 -14  15   1      353.65      402.66     94.19 o 
 -13  15   1      101.15       87.03     76.61 o 
 -12  15   1       85.88       87.73     75.88 o 
 -11  15   1      192.67      290.95     74.25 o 
 -10  15   1      610.98      466.62     78.81 o 
  -9  15   1      471.89      559.89    142.29 o 
  -8  15   1      316.15      180.17     49.33 o 
  -7  15   1     2494.20     2633.58    170.70 o 
  -6  15   1      931.09     1024.40     92.58 o 
  -5  15   1      301.46      437.39     68.38 o 
  -4  15   1      567.92      505.21     57.71 o 
  -3  15   1      550.06      509.37     68.48 o 
  -2  15   1      176.07      186.36     43.58 o 
  -1  15   1      121.25      303.38    101.12 o 
   0  15   1       54.03       54.57     31.72 o 
   1  15   1      113.38       82.76     33.38 o 
   2  15   1      188.67      167.69     35.23 o 
   3  15   1      524.45      508.43     57.03 o 
   4  15   1      589.65      718.35     67.92 o 
   5  15   1      312.22      286.36     53.63 o 
   6  15   1      922.31     1000.33     96.89 o 
   7  15   1     2395.81     2266.70    221.65 o 
   8  15   1      292.78      335.69     70.39 o 
   9  15   1      489.14      472.09     75.59 o 
  10  15   1      611.82      540.97     82.63 o 
  11  15   1      160.35      212.60     66.35 o 
  12  15   1       87.59      131.13     75.01 o 
  13  15   1       88.93       42.53     71.01 o 
  14  15   1      357.94      350.94     97.29 o 
  15  15   1       27.87       19.10     66.62 o 
 -15  16   1        1.60       17.76     77.15 o 
 -14  16   1      171.52      199.78     87.29 o 
 -13  16   1      131.71       37.44     64.46 o 
 -12  16   1      221.55      197.05     90.92 o 
 -11  16   1       22.20       28.86     68.50 o 
 -10  16   1      154.51      105.30     56.82 o 
  -9  16   1      318.25      280.99     82.95 o 
  -8  16   1       68.04       76.24     43.28 o 
  -7  16   1       71.40      133.65     46.72 o 
  -6  16   1       81.50       63.06     49.41 o 
  -5  16   1      376.04      449.11     70.93 o 
  -4  16   1      179.71      118.95     60.06 o 
  -3  16   1      168.51      165.21     57.95 o 
  -2  16   1      364.03      409.86     58.84 o 
  -1  16   1      153.76      138.84     38.46 o 
   0  16   1      114.03       90.22     36.85 o 
   1  16   1      164.27      112.63     40.77 o 
   2  16   1      319.85      255.79     47.21 o 
   3  16   1      178.00      135.22     45.46 o 
   4  16   1      200.60      303.89     52.65 o 
   5  16   1      326.23      336.27     84.43 o 
   6  16   1       69.04      118.03     57.72 o 
   7  16   1       75.38      112.48     58.10 o 
   8  16   1       71.88       87.42     57.85 o 
   9  16   1      335.77      244.95     68.89 o 
  10  16   1      145.20       99.61     62.11 o 
  11  16   1       31.24       85.85     62.62 o 
  12  16   1      212.53      275.79     83.91 o 
  13  16   1      132.05      213.52     85.48 o 
  14  16   1      167.69      388.24    100.02 o 
  15  16   1        2.94        6.41     72.47 o 
  16  16   1       24.47       47.72     77.92 o 
 -16  17   1       10.92       37.68     76.22 o 
 -15  17   1        5.56       83.86     80.50 o 
 -14  17   1       30.26       70.65     80.58 o 
 -13  17   1       33.72       71.30     74.47 o 
 -12  17   1      209.84      193.46     81.59 o 
 -11  17   1        6.85       47.16     74.27 o 
 -10  17   1      283.50      279.50     83.48 o 
  -9  17   1      512.24      285.75     80.65 o 
  -8  17   1      317.10      258.30     62.39 o 
  -7  17   1       47.38       48.93     45.62 o 
  -6  17   1      168.89      143.36     60.64 o 
  -5  17   1      824.97      747.36     76.10 o 
  -4  17   1      282.43      320.42     83.27 o 
  -3  17   1      136.97      127.45     75.33 o 
  -2  17   1      568.45      625.31     65.64 o 
  -1  17   1      211.42      184.13     46.55 o 
   0  17   1      157.65      144.16     43.83 o 
   1  17   1      230.61      325.68     60.66 o 
   2  17   1      559.32      494.17     66.52 o 
   3  17   1      149.55      158.32     50.49 o 
   4  17   1      271.06      455.89     72.63 o 
   5  17   1      796.56      759.26     84.23 o 
   6  17   1      191.19      129.08     64.80 o 
   7  17   1       44.93      102.05     60.99 o 
   8  17   1      285.15      414.88     77.12 o 
   9  17   1      499.75      541.71     82.38 o 
  10  17   1      309.22      256.83     72.73 o 
  11  17   1        5.58       28.37     59.30 o 
  12  17   1      213.92      278.28     87.31 o 
  13  17   1       28.14       69.34     79.08 o 
  14  17   1       35.42       53.93     82.61 o 
  15  17   1        6.37        2.39     77.73 o 
  16  17   1        6.74        8.51     82.35 o 
 -15  18   1       58.86       96.86     85.10 o 
 -14  18   1       56.30      106.27     87.01 o 
 -13  18   1      141.67      112.32     83.29 o 
 -12  18   1       87.18       96.40     79.05 o 
 -11  18   1        9.32       42.40     71.32 o 
 -10  18   1      212.98      216.78     86.02 o 
  -9  18   1      199.83      185.74    102.54 o 
  -8  18   1      158.46      163.14     50.08 o 
  -7  18   1      251.77      244.79     67.72 o 
  -6  18   1      352.67      352.93     74.40 o 
  -5  18   1      208.03      136.91     59.92 o 
  -4  18   1      107.40      195.87     77.99 o 
  -3  18   1      394.43      325.19     91.06 o 
  -2  18   1       85.72      177.59     60.58 o 
  -1  18   1        9.18       26.34     39.46 o 
   0  18   1      371.54      291.30     57.02 o 
   1  18   1        8.00       16.78     44.65 o 
   2  18   1       81.36       94.16     52.22 o 
   3  18   1      366.19      421.87     68.14 o 
   4  18   1       97.60       76.69     51.56 o 
   5  18   1      228.48      122.92     57.77 o 
   6  18   1      324.40      282.48     65.67 o 
   7  18   1      223.75      169.45     68.63 o 
   8  18   1      148.06       86.97     61.53 o 
   9  18   1      184.75      225.85     72.40 o 
  10  18   1      224.59      209.92     71.64 o 
  11  18   1       12.42       32.78     60.91 o 
  12  18   1       96.90      156.73     73.37 o 
  13  18   1      144.49      136.82     83.03 o 
  14  18   1       48.35      109.94     90.01 o 
  15  18   1       59.87       86.26     93.54 o 
 -14  19   1       31.64       96.76     87.74 o 
 -13  19   1       84.39      179.54     86.74 o 
 -12  19   1       45.35       64.85     83.86 o 
 -11  19   1       39.00       24.56     71.22 o 
 -10  19   1        0.65       12.33     78.90 o 
  -9  19   1       62.85       87.26     78.94 o 
  -8  19   1       39.90      120.24     80.18 o 
  -7  19   1       12.25      143.77     65.08 o 
  -6  19   1      273.54      329.66     86.24 o 
  -5  19   1      148.93      111.40     77.38 o 
  -4  19   1       89.35      130.31     76.50 o 
  -3  19   1       29.69       18.85     52.47 o 
  -2  19   1      211.10      189.56     61.42 o 
  -1  19   1      244.48      201.14     80.28 o 
   0  19   1      178.77      131.93     53.61 o 
   1  19   1      230.86      237.77     58.58 o 
   2  19   1      197.26      227.69     81.60 o 
   3  19   1       33.10       68.20     63.11 o 
   4  19   1       87.99       81.86     54.51 o 
   5  19   1      135.33      162.88     61.90 o 
   6  19   1      247.02      328.39     77.44 o 
   7  19   1       19.41       85.09     56.65 o 
   8  19   1       47.02       52.58     63.32 o 
   9  19   1       71.23       93.89     64.35 o 
  10  19   1        0.49       51.03     66.47 o 
  11  19   1       43.76      153.47     72.51 o 
  12  19   1       38.53       46.59     77.81 o 
  13  19   1       86.69       46.36     77.68 o 
  14  19   1       37.93      104.04     93.01 o 
 -13  20   1       17.10       25.50     88.64 o 
 -12  20   1       10.35       25.60     82.13 o 
 -11  20   1       73.13      144.62    100.65 o 
 -10  20   1       24.15        0.31     73.83 o 
  -9  20   1       54.30      179.31     90.44 o 
  -8  20   1       13.59       67.07     82.47 o 
  -7  20   1      142.92      269.71    109.36 o 
  -6  20   1       22.91       51.38     71.58 o 
  -5  20   1      137.29      123.47     81.19 o 
  -4  20   1       10.77       48.87     56.25 o 
  -3  20   1        9.35       22.45     57.26 o 
  -2  20   1       29.93        6.01     62.43 o 
  -1  20   1       55.72       74.48     71.40 o 
   0  20   1        0.03       16.68     65.43 o 
   1  20   1       58.59       79.59     60.79 o 
   2  20   1       38.69      127.25     61.88 o 
   3  20   1        6.05       93.93     68.39 o 
   4  20   1        9.34       94.73     68.63 o 
   5  20   1      128.00      207.51     66.06 o 
   6  20   1       30.43       63.75     55.56 o 
   7  20   1      132.07      181.94     63.76 o 
   8  20   1       13.93       91.94     62.67 o 
   9  20   1       45.71       45.55     63.06 o 
  10  20   1       24.09      131.89     84.75 o 
  11  20   1       79.05      232.00     97.41 o 
  12  20   1        8.88      134.17     90.91 o 
  13  20   1       16.65       59.56     94.72 o 
 -11  21   1       41.10       99.48     91.38 o 
 -10  21   1       59.99       84.88     85.75 o 
  -9  21   1       40.92       97.01    106.23 o 
  -8  21   1       80.18      211.53    117.33 o 
  -7  21   1       28.53       25.16    101.10 o 
  -6  21   1      144.99      147.65    109.51 o 
  -5  21   1       25.09       29.37     58.93 o 
  -4  21   1      201.82      196.00     68.23 o 
  -3  21   1       15.50       63.76     66.21 o 
  -2  21   1       33.37       70.81     71.73 o 
  -1  21   1        0.97      120.80     69.88 o 
   0  21   1      148.16      102.75     88.95 o 
   1  21   1        1.16       67.41     77.16 o 
   2  21   1       28.82       39.28     58.16 o 
   3  21   1       12.87       51.21     59.97 o 
   4  21   1      198.26      214.62     71.30 o 
   5  21   1       25.59       39.37     67.02 o 
   6  21   1      143.51      194.98     72.43 o 
   7  21   1       30.99       58.47     62.65 o 
   8  21   1       80.05      164.24     68.61 o 
   9  21   1       37.40       85.86     65.00 o 
  10  21   1       57.60       81.54     75.69 o 
  11  21   1       42.85       35.41     86.87 o 
  -9  22   1       38.95      112.53    118.05 o 
  -8  22   1        7.34       36.88    108.32 o 
  -7  22   1      141.38        1.68     83.84 o 
  -6  22   1       37.68      103.91     87.54 o 
  -5  22   1       32.40       58.01     81.19 o 
  -4  22   1       54.52      191.77     79.15 o 
  -3  22   1        8.28       33.87     62.66 o 
  -2  22   1       66.64      146.55     71.59 o 
  -1  22   1        4.32       10.84     78.96 o 
   0  22   1      153.83      105.95     89.77 o 
   1  22   1        4.61      122.75     95.33 o 
   2  22   1       66.61       47.38     84.69 o 
   3  22   1       10.41      122.86     90.20 o 
   4  22   1       47.06       80.74     62.19 o 
   5  22   1       26.26      178.88     78.62 o 
   6  22   1       39.86      213.60     82.02 o 
   7  22   1      147.32      201.62     74.07 o 
   8  22   1        9.10      138.84    122.12 o 
   9  22   1       42.35      133.31     81.61 o 
  -6  23   1       61.87       89.27    113.33 o 
  -5  23   1        2.15       89.68    110.12 o 
  -4  23   1       35.06       76.52    102.09 o 
  -3  23   1        9.69       27.98     74.98 o 
  -2  23   1       59.90      201.61     94.45 o 
  -1  23   1      132.59      199.08    100.95 o 
   0  23   1        8.48       66.25     90.26 o 
   1  23   1      134.05      154.52     97.55 o 
   2  23   1       56.73       83.15     89.36 o 
   3  23   1        7.05      112.96     92.32 o 
   4  23   1       37.59      162.17     94.93 o 
   5  23   1        3.12       74.81     72.30 o 
   6  23   1       65.45       97.58     79.19 o 
   0   1   2     5178.91     3048.82    367.97 o 
   1   1   2      106.06      119.73     13.73 o 
  -1   2   2    24733.57    25829.72    828.35 o 
   0   2   2   118564.05   121732.84   9504.53 o 
   1   2   2    23654.19    24869.62    618.30 o 
   2   2   2      877.36      746.15     27.28 o 
  -2   3   2     3948.12     3938.41    152.64 o 
  -1   3   2    22705.66    21224.78    467.52 o 
   0   3   2      533.90      339.80     20.34 o 
   1   3   2    22519.38    21015.38    463.61 o 
   2   3   2     3880.27     4064.30     62.69 o 
   3   3   2    67441.64    68552.88   1251.64 o 
  -3   4   2     1214.82     1296.43     38.25 o 
  -2   4   2    29637.96    29090.98    591.91 o 
  -1   4   2    31677.75    32583.42    786.81 o 
   0   4   2      600.76      636.07     39.59 o 
   1   4   2    30400.34    31485.73    653.09 o 
   2   4   2    28253.90    28710.39    498.19 o 
   3   4   2      899.20     1081.52     68.23 o 
   4   4   2     8466.00     7956.85    175.43 o 
  -4   5   2      454.64      355.99     30.64 o 
  -3   5   2     1705.00     1574.23     51.29 o 
  -2   5   2    27927.54    28488.81    434.53 o 
  -1   5   2    38359.41    41210.35    705.90 o 
   0   5   2     2038.59     2271.90     86.09 o 
   1   5   2    38680.92     4227.79  14791.64 o 
   2   5   2    26539.08    27135.99    438.23 o 
   3   5   2     1801.95     1684.09     45.09 o 
   4   5   2      458.29      348.92     33.22 o 
   5   5   2    11663.59    12170.82    212.85 o 
  -5   6   2     4868.06     4948.53    109.30 o 
  -4   6   2     7177.52     6976.50    131.84 o 
  -3   6   2     6743.44     6122.48    125.81 o 
  -2   6   2     3387.33     3259.92     81.44 o 
  -1   6   2     7035.00     7054.29    225.02 o 
   0   6   2      118.89       81.70     15.15 o 
   1   6   2     7444.02     4121.44   1644.47 o 
   2   6   2     3143.66     2985.68     87.33 o 
   3   6   2     7026.09     6510.32    130.85 o 
   4   6   2     6951.30     6579.30    126.22 o 
   5   6   2     4629.41     4772.34    121.57 o 
   6   6   2     1848.19     1604.01     58.51 o 
  -6   7   2     2127.15     2154.28     68.57 o 
  -5   7   2      343.94      363.61     26.17 o 
  -4   7   2     5571.68     5761.11    117.17 o 
  -3   7   2      638.10      711.24     47.93 o 
  -2   7   2     1008.72     1082.70     53.29 o 
  -1   7   2     8817.66     8049.55    376.01 o 
   0   7   2    10216.88    10541.51    246.38 o 
   1   7   2     8952.73     8418.00    244.53 o 
   2   7   2      969.17     1047.85     48.12 o 
   3   7   2      839.98      874.71     37.92 o 
   4   7   2     5767.78     5605.00    114.51 o 
   5   7   2      314.30      304.78     30.14 o 
   6   7   2     2126.89     2072.56    111.10 o 
   7   7   2     2444.18     2621.40     99.56 o 
  -7   8   2    17647.93    17357.34    343.49 o 
  -6   8   2      259.57      227.66     28.25 o 
  -5   8   2      636.09      580.69     33.44 o 
  -4   8   2     6275.76     5570.30    120.02 o 
  -3   8   2     7101.07     6636.25    137.02 o 
  -2   8   2     2703.13     2751.50     72.81 o 
  -1   8   2      963.24      957.47     50.48 o 
   0   8   2     1330.46     1517.32     56.71 o 
   1   8   2      734.37      569.14     43.48 o 
   2   8   2     2632.47     2700.08    101.75 o 
   3   8   2     6511.91     5852.42    133.36 o 
   4   8   2     6523.96     5682.75    119.63 o 
   5   8   2      651.70      638.54     32.83 o 
   6   8   2      268.26      262.71     26.11 o 
   7   8   2    17521.09    17885.26    323.16 o 
   8   8   2       38.53       17.97     24.67 o 
  -8   9   2      525.73      578.49     48.40 o 
  -7   9   2      237.02      244.59     26.96 o 
  -6   9   2     1170.07     1299.73     77.03 o 
  -5   9   2     1545.11     1648.31     58.08 o 
  -4   9   2     1573.31     1690.90     88.62 o 
  -3   9   2      879.28      821.58     46.45 o 
  -2   9   2     2293.37     2454.12     78.45 o 
  -1   9   2      468.49      552.46     48.24 o 
   0   9   2      914.37      974.30     54.71 o 
   1   9   2      473.98      559.90     42.87 o 
   2   9   2     2384.37     2603.92     79.08 o 
   3   9   2      759.10      723.29     45.82 o 
   4   9   2     1555.19     1749.43     65.77 o 
   5   9   2     1746.40     1851.27     66.92 o 
   6   9   2     1354.25     1427.69     71.47 o 
   7   9   2      267.82      264.59     34.41 o 
   8   9   2      474.02      487.78     62.61 o 
   9   9   2      295.15      279.28     38.54 o 
  -9  10   2     5586.91     5427.54    152.64 o 
  -8  10   2       17.77       61.28     30.42 o 
  -7  10   2      392.47      372.91     39.46 o 
  -6  10   2     2187.29     2232.27     72.63 o 
  -5  10   2     2517.61     2476.17     96.84 o 
  -4  10   2      621.77      657.17     42.60 o 
  -3  10   2      444.37      464.15     40.77 o 
  -2  10   2     8199.87     8388.48    210.06 o 
  -1  10   2     7402.75     7229.88    187.08 o 
   0  10   2      121.90       86.09     27.44 o 
   1  10   2     7715.49     7402.96    172.30 o 
   2  10   2     8300.49     8230.26    180.89 o 
   3  10   2      463.22      432.95     38.63 o 
   4  10   2      607.05      660.34     44.22 o 
   5  10   2     2672.18     2702.93     84.57 o 
   6  10   2     2071.39     2092.98     70.36 o 
   7  10   2      417.07      506.15     42.34 o 
   8  10   2       20.21       73.12     30.87 o 
   9  10   2     5580.77     5262.59    154.93 o 
  10  10   2     1360.81     1305.56    177.72 o 
 -10  11   2      967.51      871.22    143.25 o 
  -9  11   2      627.73      706.58     62.44 o 
  -8  11   2      226.97      236.01     41.88 o 
  -7  11   2      637.18      639.28     52.51 o 
  -6  11   2      254.51      226.95     37.12 o 
  -5  11   2     4318.93     4070.29    102.19 o 
  -4  11   2      147.99      212.57     29.44 o 
  -3  11   2     2302.43     2088.10     78.56 o 
  -2  11   2      807.70      894.58    100.59 o 
  -1  11   2     2074.98     1910.30    133.40 o 
   0  11   2       30.98       43.86     25.93 o 
   1  11   2     1959.88     2017.91     82.70 o 
   2  11   2      858.55      829.10     65.40 o 
   3  11   2     2374.11     2403.57     78.43 o 
   4  11   2      153.00      131.47     34.86 o 
   5  11   2     4290.60     3937.19    106.95 o 
   6  11   2      291.35      282.43     44.87 o 
   7  11   2      689.60      636.54     57.88 o 
   8  11   2      202.79      181.55     43.62 o 
   9  11   2      697.07      690.18     69.80 o 
  10  11   2      936.44      881.35    136.98 o 
  11  11   2      183.52      236.75     68.54 o 
 -11  12   2      282.65      207.42     78.73 o 
 -10  12   2      528.29      469.57     89.99 o 
  -9  12   2     1222.38     1194.49     93.55 o 
  -8  12   2      363.67      376.85     44.47 o 
  -7  12   2      612.43      626.45     50.75 o 
  -6  12   2     1337.18     1409.46     74.07 o 
  -5  12   2     1335.21     1359.65     64.29 o 
  -4  12   2     3378.39     3241.57     92.63 o 
  -3  12   2     1368.70     1374.32     80.57 o 
  -2  12   2     1395.30     1147.94     77.87 o 
  -1  12   2      179.22      178.51     35.48 o 
   0  12   2     1553.62     1598.83     74.34 o 
   1  12   2      156.73      125.02     33.71 o 
   2  12   2     1519.07     1528.86     74.77 o 
   3  12   2     1353.72     1303.04     81.95 o 
   4  12   2     3518.46     3448.49    100.83 o 
   5  12   2     1281.70     1297.74     78.23 o 
   6  12   2     1420.69     1555.34     86.15 o 
   7  12   2      641.93      738.70     59.82 o 
   8  12   2      309.73      349.12     57.99 o 
   9  12   2     1185.06     1116.89    113.12 o 
  10  12   2      535.81      503.11     99.97 o 
  11  12   2      336.87      345.63     76.98 o 
  12  12   2       82.29      144.23     68.06 o 
 -12  13   2      150.55      105.82     66.13 o 
 -11  13   2      207.91      275.37     75.94 o 
 -10  13   2       75.30      128.66     56.50 o 
  -9  13   2      215.56      178.21     53.77 o 
  -8  13   2      163.39      193.41     53.35 o 
  -7  13   2      821.16      921.35     64.03 o 
  -6  13   2      110.58      115.74     35.38 o 
  -5  13   2     5440.55     5448.78    146.77 o 
  -4  13   2     1073.83     1189.00     99.58 o 
  -3  13   2     1049.26     1008.91     73.42 o 
  -2  13   2       12.53        4.76     28.23 o 
  -1  13   2      716.64      650.36     53.27 o 
   0  13   2      510.80      526.39     51.73 o 
   1  13   2      803.68      854.00     60.48 o 
   2  13   2       12.76       21.26     23.39 o 
   3  13   2     1014.21     1041.98     59.36 o 
   4  13   2     1078.89     1251.51     75.16 o 
   5  13   2     5366.41     5279.21    156.39 o 
   6  13   2      121.69      107.97     39.43 o 
   7  13   2      812.59      870.38    114.05 o 
   8  13   2      164.75      156.53     52.38 o 
   9  13   2      206.86      206.34     57.75 o 
  10  13   2       71.19       45.09     51.51 o 
  11  13   2      249.42      211.27     61.79 o 
  12  13   2      151.52       76.06     62.84 o 
  13  13   2        0.34       32.41     67.46 o 
 -13  14   2       88.42       27.34     64.40 o 
 -12  14   2       35.01      134.74     88.10 o 
 -11  14   2       64.90       50.65     61.29 o 
 -10  14   2      843.84     1042.64    126.17 o 
  -9  14   2      534.48      487.58     74.68 o 
  -8  14   2      716.88      734.54     82.09 o 
  -7  14   2      416.26      382.23     62.39 o 
  -6  14   2       27.91       65.33     35.23 o 
  -5  14   2       38.75       63.71     32.98 o 
  -4  14   2     3044.67     2948.53    128.00 o 
  -3  14   2      329.61      348.57     74.21 o 
  -2  14   2     1025.95      996.41     65.63 o 
  -1  14   2      136.62      168.05     39.32 o 
   0  14   2      324.71      341.26     45.47 o 
   1  14   2      131.05      139.55     34.16 o 
   2  14   2      951.53      834.07     60.73 o 
   3  14   2      346.44      373.17     43.31 o 
   4  14   2     2932.06     3122.24    119.56 o 
   5  14   2       30.47      100.99     42.53 o 
   6  14   2       21.82       35.63     40.46 o 
   7  14   2      474.68      538.68     74.78 o 
   8  14   2      756.13      716.39     84.73 o 
   9  14   2      490.78      390.57     71.63 o 
  10  14   2      849.65     1071.04    100.54 o 
  11  14   2       60.02       89.40     58.76 o 
  12  14   2       28.06       49.41     72.12 o 
  13  14   2       98.44      166.99     74.12 o 
  14  14   2        4.67       67.03     73.94 o 
 -14  15   2      249.09      244.02     84.17 o 
 -13  15   2      425.10      292.53     83.40 o 
 -12  15   2       96.95       76.40     66.83 o 
 -11  15   2      462.47      402.50     88.36 o 
 -10  15   2       60.58       73.98     66.73 o 
  -9  15   2       68.81       83.97     54.47 o 
  -8  15   2      353.15      340.01     66.54 o 
  -7  15   2      312.38      283.87     66.51 o 
  -6  15   2      338.17      351.92     58.07 o 
  -5  15   2      289.50      236.45     45.10 o 
  -4  15   2      261.05      225.29     38.15 o 
  -3  15   2      306.89      232.90     51.38 o 
  -2  15   2      600.45      618.38     56.43 o 
  -1  15   2      513.70      394.38     53.71 o 
   0  15   2      493.50      428.64     51.38 o 
   1  15   2      463.38      434.59     47.38 o 
   2  15   2      613.04      566.41     70.20 o 
   3  15   2      240.61      207.44     46.73 o 
   4  15   2      272.35      368.77     51.56 o 
   5  15   2      269.26      270.98     49.26 o 
   6  15   2      305.14      448.34     70.28 o 
   7  15   2      281.19      267.83     65.16 o 
   8  15   2      338.23      284.49     65.76 o 
   9  15   2      104.89       19.41     53.22 o 
  10  15   2       50.85       18.13     48.45 o 
  11  15   2      460.68      580.13     84.82 o 
  12  15   2      104.61      130.67     75.68 o 
  13  15   2      444.20      448.10     97.55 o 
  14  15   2      240.56      291.84     88.55 o 
  15  15   2      190.23      164.51     77.79 o 
 -15  16   2        6.16       30.62     71.36 o 
 -14  16   2       69.18      100.29     91.00 o 
 -13  16   2      147.51      113.05     75.94 o 
 -12  16   2       18.15       10.92     55.35 o 
 -11  16   2      190.44      193.23     94.67 o 
 -10  16   2      265.75      306.86     81.39 o 
  -9  16   2      302.30      216.37     81.59 o 
  -8  16   2      451.45      502.27    118.75 o 
  -7  16   2      111.89      121.42     58.98 o 
  -6  16   2     1230.84     1298.92     95.79 o 
  -5  16   2     1230.18     1146.21    113.38 o 
  -4  16   2     1068.81     1091.00     92.64 o 
  -3  16   2      465.73      467.63     72.95 o 
  -2  16   2      473.25      465.02     56.20 o 
  -1  16   2      620.05      675.77     65.08 o 
   0  16   2       15.04       45.20     35.84 o 
   1  16   2      677.08      661.95     56.97 o 
   2  16   2      457.31      349.55     55.93 o 
   3  16   2      441.60      393.31     57.00 o 
   4  16   2     1029.80     1187.88     80.65 o 
   5  16   2     1252.82     1224.25     83.90 o 
   6  16   2     1166.30     1157.10     93.56 o 
   7  16   2       99.11       40.31     56.07 o 
   8  16   2      427.29      445.35     76.16 o 
   9  16   2      293.77      396.34     76.45 o 
  10  16   2      248.11      316.07     74.59 o 
  11  16   2      179.10      199.90     78.04 o 
  12  16   2       14.79       43.76     60.86 o 
  13  16   2      156.53      321.87     88.28 o 
  14  16   2       70.53      105.74     81.91 o 
  15  16   2        6.89      112.73     83.93 o 
  16  16   2        2.64        3.88     73.73 o 
 -16  17   2      112.61       96.93     78.70 o 
 -15  17   2       24.11       45.68     77.03 o 
 -14  17   2       23.97      224.92     86.33 o 
 -13  17   2       70.09       65.33     73.99 o 
 -12  17   2       51.87       86.29     73.75 o 
 -11  17   2      262.25      275.26     86.52 o 
 -10  17   2      289.02      286.36     89.38 o 
  -9  17   2      117.87      117.44     78.92 o 
  -8  17   2       17.19       53.00     67.04 o 
  -7  17   2      312.18      286.35     67.89 o 
  -6  17   2      111.18      135.99     69.25 o 
  -5  17   2       54.21      111.46     46.99 o 
  -4  17   2       74.01       47.86     42.48 o 
  -3  17   2      690.28      685.94    111.43 o 
  -2  17   2      704.35      694.39     74.13 o 
  -1  17   2      588.54      768.09     69.68 o 
   0  17   2      136.55      116.71     43.63 o 
   1  17   2      523.72      554.79     63.04 o 
   2  17   2      703.58      587.67     63.89 o 
   3  17   2      661.73      727.13     70.18 o 
   4  17   2       87.97       72.44     47.01 o 
   5  17   2       78.69       84.02     52.41 o 
   6  17   2       97.19       80.49     53.10 o 
   7  17   2      312.78      210.45     60.46 o 
   8  17   2       20.89       44.31     57.67 o 
   9  17   2      116.97      117.51     63.05 o 
  10  17   2      268.11      354.11    101.91 o 
  11  17   2      268.74      237.89     72.99 o 
  12  17   2       48.97       21.01     59.81 o 
  13  17   2       73.69      121.82     84.23 o 
  14  17   2       26.32       31.48     77.01 o 
  15  17   2       18.92      163.68     89.80 o 
  16  17   2      111.18      120.70     90.66 o 
 -15  18   2       53.53      100.41     94.39 o 
 -14  18   2       30.24      129.46     83.10 o 
 -13  18   2       24.66       74.19     79.80 o 
 -12  18   2      113.57      155.44     87.37 o 
 -11  18   2       29.62       25.62     78.77 o 
 -10  18   2       64.80       13.02     74.27 o 
  -9  18   2       15.75       38.13     69.63 o 
  -8  18   2       10.64        1.30     59.06 o 
  -7  18   2      313.82      335.17    108.47 o 
  -6  18   2      170.21      218.93     69.32 o 
  -5  18   2      294.01      346.48     82.81 o 
  -4  18   2      376.19      416.69     72.18 o 
  -3  18   2       47.47        2.90     56.83 o 
  -2  18   2      353.01      292.15     64.79 o 
  -1  18   2      644.55      596.57     79.56 o 
   0  18   2       81.18      108.03     51.90 o 
   1  18   2      660.72      834.63     82.85 o 
   2  18   2      366.40      412.12     67.14 o 
   3  18   2       27.87       42.00     42.91 o 
   4  18   2      378.04      212.54     62.78 o 
   5  18   2      286.20      279.73     64.13 o 
   6  18   2      159.24      101.45     55.45 o 
   7  18   2      316.94      454.94     74.84 o 
   8  18   2        9.34       53.91     53.43 o 
   9  18   2       16.35       66.86     60.62 o 
  10  18   2       57.29       62.08     62.07 o 
  11  18   2       25.13        9.33     59.31 o 
  12  18   2      102.99      105.84     71.54 o 
  13  18   2       21.85      130.30     85.54 o 
  14  18   2       23.76       57.51     84.19 o 
  15  18   2       60.65       10.25     82.18 o 
 -14  19   2      110.83       66.77     90.95 o 
 -13  19   2       96.60      109.93     91.47 o 
 -12  19   2       11.60       89.76     87.92 o 
 -11  19   2       83.03      110.70     81.81 o 
 -10  19   2       17.86        2.22     72.42 o 
  -9  19   2       14.84       25.80     73.89 o 
  -8  19   2      542.96      676.66    131.32 o 
  -7  19   2       17.99        9.97     90.89 o 
  -6  19   2       91.25      137.90     95.42 o 
  -5  19   2        3.88      106.79     59.69 o 
  -4  19   2      223.65      152.28     57.28 o 
  -3  19   2      166.07      215.84     71.85 o 
  -2  19   2      435.14      400.53     69.81 o 
  -1  19   2       73.37       70.12     54.15 o 
   0  19   2       51.78       58.05     54.07 o 
   1  19   2       73.66      153.05     52.55 o 
   2  19   2      424.00      409.68     73.77 o 
   3  19   2      168.75      111.46     51.19 o 
   4  19   2      219.62      338.00     65.92 o 
   5  19   2        4.25       58.30     54.54 o 
   6  19   2      100.38      165.87     59.99 o 
   7  19   2       17.49       89.09     57.58 o 
   8  19   2      514.62      580.01     82.65 o 
   9  19   2       16.78       37.54     56.79 o 
  10  19   2       13.85       12.30     63.80 o 
  11  19   2       81.84       78.29     73.13 o 
  12  19   2       13.59      103.93     75.30 o 
  13  19   2       98.81      102.20     85.20 o 
  14  19   2      110.74       77.69     88.13 o 
 -13  20   2       46.59       34.97     84.50 o 
 -12  20   2      170.76      124.90     91.09 o 
 -11  20   2        2.72      159.17     95.78 o 
 -10  20   2       23.71        1.30     92.94 o 
  -9  20   2       27.31       55.75     93.29 o 
  -8  20   2        9.90       43.19     97.01 o 
  -7  20   2      185.98      141.05    104.08 o 
  -6  20   2       10.88        1.72     78.55 o 
  -5  20   2      126.94      215.77    102.12 o 
  -4  20   2        7.54       66.30     57.37 o 
  -3  20   2      170.18      195.46     76.26 o 
  -2  20   2       55.14       97.30     69.26 o 
  -1  20   2      168.86      153.78     75.11 o 
   0  20   2        0.06       41.36     56.73 o 
   1  20   2      178.65      303.67     70.68 o 
   2  20   2       45.71       61.97     67.25 o 
   3  20   2      154.59      231.16     82.99 o 
   4  20   2        6.44       57.16     58.95 o 
   5  20   2      106.60       75.69     59.96 o 
   6  20   2       13.85       74.20     57.79 o 
   7  20   2      176.87      157.28     63.69 o 
   8  20   2       10.74       70.96     58.89 o 
   9  20   2       19.23       87.62     61.53 o 
  10  20   2       23.68       51.86     59.17 o 
  11  20   2        3.41       26.77     64.08 o 
  12  20   2      164.45      124.23     77.82 o 
  13  20   2       48.58       38.86     91.81 o 
 -11  21   2        0.07       13.54    107.89 o 
 -10  21   2       66.76        1.62    104.76 o 
  -9  21   2       27.69       64.24    103.52 o 
  -8  21   2      128.18      224.43    118.80 o 
  -7  21   2       31.89       99.46    100.40 o 
  -6  21   2       15.10       29.29    103.54 o 
  -5  21   2       52.85       37.24     91.64 o 
  -4  21   2        2.96       21.70     89.22 o 
  -3  21   2      143.76      132.16     67.33 o 
  -2  21   2        2.10       75.89     65.68 o 
  -1  21   2       27.81       53.65     71.03 o 
   0  21   2        0.88       25.18     69.39 o 
   1  21   2       26.78       84.21     81.35 o 
   2  21   2        0.75       48.05     67.68 o 
   3  21   2      139.39      135.08     73.71 o 
   4  21   2        3.43       74.53     69.90 o 
   5  21   2       48.74       33.27     59.57 o 
   6  21   2        9.58       66.77     62.31 o 
   7  21   2       31.21       94.38     64.24 o 
   8  21   2      123.51      127.48     68.19 o 
   9  21   2       25.27       39.84     64.37 o 
  10  21   2       68.82      222.87     77.92 o 
  11  21   2        0.06       42.15     67.05 o 
  -9  22   2        8.22       87.19    109.68 o 
  -8  22   2       45.93      102.85    106.85 o 
  -7  22   2      274.19      362.52    125.44 o 
  -6  22   2       57.17      191.71    114.62 o 
  -5  22   2        5.96        7.32     86.65 o 
  -4  22   2       11.45       38.70     92.53 o 
  -3  22   2       22.39       44.19     80.28 o 
  -2  22   2      199.97      310.09     92.37 o 
  -1  22   2       71.12      146.39     76.49 o 
   0  22   2       11.88       55.50     86.74 o 
   1  22   2       68.57      138.99     93.06 o 
   2  22   2      201.84      385.34    159.79 o 
   3  22   2       15.37      102.35     76.07 o 
   4  22   2       10.31       72.30     68.31 o 
   5  22   2        4.81       44.88     73.11 o 
   6  22   2       54.05       46.32     70.88 o 
   7  22   2      273.55      394.52     82.64 o 
   8  22   2       41.54       78.77     65.82 o 
   9  22   2        8.41       71.62     69.82 o 
  -6  23   2       19.95       81.53    109.41 o 
  -5  23   2      146.49      105.22    112.75 o 
  -4  23   2       11.04       78.71    105.04 o 
  -3  23   2       98.15      128.31    109.69 o 
  -2  23   2       31.92       47.47     93.51 o 
  -1  23   2       16.97       98.77     88.60 o 
   0  23   2        3.67        8.29     85.32 o 
   1  23   2       19.44      179.37    100.83 o 
   2  23   2       33.89      127.22    123.66 o 
   3  23   2       89.90      170.91    101.57 o 
   4  23   2        9.70      164.69     80.36 o 
   5  23   2      144.76      172.41     91.57 o 
   6  23   2       20.77       72.82     74.38 o 
   0   1   3    10303.60    10063.49    383.11 o 
   1   1   3   131571.44   141413.06   2362.48 o 
  -1   2   3    15303.89    15191.34    264.83 o 
   0   2   3      469.46      613.08    112.92 o 
   1   2   3    14245.04    14182.07    258.69 o 
   2   2   3    27983.91    30302.05    527.27 o 
  -2   3   3     5097.12     4690.46     92.86 o 
  -1   3   3    10598.23     8440.92    840.67 o 
   0   3   3    38096.01    40272.78    771.34 o 
   1   3   3     9471.15     8765.17    182.75 o 
   2   3   3     4897.73     4536.00    122.61 o 
   3   3   3     6276.76     5717.34    179.19 o 
  -3   4   3     2304.46     2084.47     62.87 o 
  -2   4   3      481.48      504.18     34.36 o 
  -1   4   3    14708.96    14914.36    401.13 o 
   0   4   3     6632.13     6472.98    418.38 o 
   1   4   3    14184.88    14695.92    247.27 o 
   2   4   3      672.49      681.84     30.72 o 
   3   4   3     2655.40     2400.39     54.19 o 
   4   4   3     2369.38     2483.99     73.82 o 
  -4   5   3     3974.98     4056.15     95.00 o 
  -3   5   3     6065.71     5824.61    472.65 o 
  -2   5   3     1669.83     1755.37     60.62 o 
  -1   5   3    13998.13    13611.41    234.97 o 
   0   5   3     6409.22     5775.37    102.67 o 
   1   5   3    14190.19    13820.11    279.52 o 
   2   5   3     2218.68     2355.62     59.49 o 
   3   5   3     5855.71     6102.98    114.89 o 
   4   5   3     4262.48     4324.79    103.62 o 
   5   5   3     5273.89     5358.47    119.42 o 
  -5   6   3     4473.98     4562.32    100.77 o 
  -4   6   3    10067.64    10016.74    201.32 o 
  -3   6   3      503.24      580.19     38.83 o 
  -2   6   3     2601.66     2562.16     85.61 o 
  -1   6   3     1808.04     1724.63     60.56 o 
   0   6   3      128.99      159.34     21.56 o 
   1   6   3     1636.14     1572.64     57.26 o 
   2   6   3     2683.69     2745.07     83.85 o 
   3   6   3      621.42      727.13     40.84 o 
   4   6   3     9977.02     9790.49    199.87 o 
   5   6   3     4270.26     4532.34    115.84 o 
   6   6   3       60.99       22.91     20.33 o 
  -6   7   3     3045.76     3025.81     81.54 o 
  -5   7   3     1611.71     1756.20     77.72 o 
  -4   7   3     1054.41     1073.81     44.33 o 
  -3   7   3     2581.78     2664.54     62.45 o 
  -2   7   3      130.05      162.27     20.55 o 
  -1   7   3     2690.41     2485.70     62.00 o 
   0   7   3    10141.46     9850.58    195.56 o 
   1   7   3     2758.28     2412.81    215.18 o 
   2   7   3      192.23      143.57     22.47 o 
   3   7   3     2685.70     2746.39     68.14 o 
   4   7   3      868.68      801.71     53.30 o 
   5   7   3     1601.43     1674.36     65.93 o 
   6   7   3     2694.61     2691.53     83.81 o 
   7   7   3     1913.46     2096.36     78.01 o 
  -7   8   3     5544.40     5558.64    170.39 o 
  -6   8   3     4715.83     4764.56    118.72 o 
  -5   8   3     4946.42     5047.71    109.21 o 
  -4   8   3      577.74      684.05     39.71 o 
  -3   8   3     3532.31     3934.82     90.91 o 
  -2   8   3    12077.05    12177.49    263.22 o 
  -1   8   3     4251.57     4241.29    100.04 o 
   0   8   3     1233.48     1413.30     58.45 o 
   1   8   3     4354.50     4256.14    118.36 o 
   2   8   3    12813.88    13093.49    288.73 o 
   3   8   3     3413.42     3590.56     97.14 o 
   4   8   3      619.73      637.41     36.55 o 
   5   8   3     5166.80     5025.24    124.15 o 
   6   8   3     4488.13     4323.15    114.49 o 
   7   8   3     5199.39     5129.25    130.37 o 
   8   8   3      765.98      651.93     49.32 o 
  -8   9   3      203.95      185.45     37.16 o 
  -7   9   3     1327.13     1384.92     67.75 o 
  -6   9   3     1550.45     1657.62     76.31 o 
  -5   9   3     2724.74     2822.28     79.47 o 
  -4   9   3     1652.05     1784.76     91.29 o 
  -3   9   3     1796.21     1980.86     88.45 o 
  -2   9   3      177.50      166.38     30.84 o 
  -1   9   3     2151.38     2109.15     70.09 o 
   0   9   3      150.37      193.24     34.11 o 
   1   9   3     2046.79     2026.81    101.17 o 
   2   9   3       97.98       64.47     21.86 o 
   3   9   3     1869.02     2106.45     89.93 o 
   4   9   3     1480.92     1412.79     54.17 o 
   5   9   3     2994.19     3137.93     81.95 o 
   6   9   3     1226.52     1236.32     71.98 o 
   7   9   3     1151.53     1328.70     67.17 o 
   8   9   3      228.84      198.38     34.46 o 
   9   9   3        0.77       43.85     30.93 o 
  -9  10   3     1038.08     1093.99     73.40 o 
  -8  10   3      557.14      504.60     48.24 o 
  -7  10   3     2687.01     2717.67    121.13 o 
  -6  10   3     4575.24     4590.26    122.56 o 
  -5  10   3     1618.01     1639.27     63.32 o 
  -4  10   3     6251.50     6061.70    138.12 o 
  -3  10   3     1994.70     1810.17     72.11 o 
  -2  10   3     5396.53     5441.62    138.26 o 
  -1  10   3     5231.50     5186.67    182.98 o 
   0  10   3      489.48      562.60     56.79 o 
   1  10   3     5028.75     4699.70    180.80 o 
   2  10   3     5477.79     5403.73    143.38 o 
   3  10   3     1980.98     1974.29     81.85 o 
   4  10   3     5987.10     5979.63    126.86 o 
   5  10   3     1593.63     1551.90     62.79 o 
   6  10   3     4662.83     4560.95    153.31 o 
   7  10   3     2517.45     2674.99    123.11 o 
   8  10   3      513.47      565.98     49.58 o 
   9  10   3     1056.55     1045.18     68.21 o 
  10  10   3     6692.12     6297.53    256.13 o 
 -10  11   3      224.09      201.01     50.45 o 
  -9  11   3     1194.63     1229.49     79.61 o 
  -8  11   3     3435.98     3451.57    110.34 o 
  -7  11   3     2311.57     2244.37     89.53 o 
  -6  11   3     1213.20     1326.46     72.58 o 
  -5  11   3      979.54     1169.32     60.64 o 
  -4  11   3     1574.95     1566.00     70.09 o 
  -3  11   3      158.69      112.67     32.86 o 
  -2  11   3     2219.93     2236.36     84.63 o 
  -1  11   3     6033.11     5858.71    136.11 o 
   0  11   3     2225.13     2040.49    131.82 o 
   1  11   3     6129.88     5959.62    163.56 o 
   2  11   3     2343.46     2362.04     92.90 o 
   3  11   3      177.76      182.66     31.84 o 
   4  11   3     1664.89     1553.84     64.51 o 
   5  11   3     1061.31     1119.28     74.10 o 
   6  11   3     1225.04     1278.65     78.04 o 
   7  11   3     2373.69     2217.79    103.95 o 
   8  11   3     3365.84     3516.19    132.28 o 
   9  11   3     1223.51     1282.96     85.10 o 
  10  11   3      206.50      189.18     46.32 o 
  11  11   3     2035.72     2256.12    152.98 o 
 -11  12   3       76.43       59.30     53.96 o 
 -10  12   3      122.04      192.19     60.92 o 
  -9  12   3      198.57      153.71     44.57 o 
  -8  12   3     1414.99     1207.38     74.57 o 
  -7  12   3      337.69      393.01     59.11 o 
  -6  12   3     1448.62     1358.79     71.98 o 
  -5  12   3      414.95      354.38     44.99 o 
  -4  12   3      200.03      176.36     37.65 o 
  -3  12   3      102.84       83.75     32.35 o 
  -2  12   3     1725.99     1777.19     78.88 o 
  -1  12   3     1092.03     1029.85     82.76 o 
   0  12   3      308.71      243.99     49.22 o 
   1  12   3     1035.37     1190.27     69.11 o 
   2  12   3     1878.48     1907.60    103.16 o 
   3  12   3       67.70       57.29     27.35 o 
   4  12   3      197.22      196.95     41.42 o 
   5  12   3      462.30      523.81     51.04 o 
   6  12   3     1426.13     1367.38     84.34 o 
   7  12   3      368.37      417.43     56.03 o 
   8  12   3     1362.85     1303.51     85.18 o 
   9  12   3      215.95      173.83     45.96 o 
  10  12   3      141.48      165.34     56.36 o 
  11  12   3      109.47       24.50     53.97 o 
  12  12   3       31.08       64.18     63.88 o 
 -12  13   3      189.54       96.71     65.50 o 
 -11  13   3      212.76      186.13     69.23 o 
 -10  13   3     1576.33     1681.58    133.15 o 
  -9  13   3      558.09      577.85     73.19 o 
  -8  13   3       82.68       80.28     35.44 o 
  -7  13   3     1203.14     1183.19     72.46 o 
  -6  13   3       86.80       72.70     35.03 o 
  -5  13   3      129.49      101.20     38.30 o 
  -4  13   3      504.87      595.25     58.81 o 
  -3  13   3     4880.11     4766.79    130.15 o 
  -2  13   3     2269.12     2389.46    128.93 o 
  -1  13   3      457.34      326.70     51.39 o 
   0  13   3       13.68       15.05     28.24 o 
   1  13   3      396.35      403.86     44.59 o 
   2  13   3     2220.11     2321.61    129.61 o 
   3  13   3     4784.79     4451.42    114.12 o 
   4  13   3      533.05      510.62     52.76 o 
   5  13   3      120.70       92.54     42.68 o 
   6  13   3      130.77       71.76     41.05 o 
   7  13   3     1309.52     1376.71     86.98 o 
   8  13   3       74.56       94.68     44.28 o 
   9  13   3      513.84      531.34     74.74 o 
  10  13   3     1726.05     1774.99    121.87 o 
  11  13   3      245.60      279.00     70.24 o 
  12  13   3      191.84      149.49     70.92 o 
  13  13   3       41.90      187.71     72.82 o 
 -13  14   3      172.78      191.27     72.15 o 
 -12  14   3      115.78      122.11     70.14 o 
 -11  14   3     1186.31     1195.65    122.42 o 
 -10  14   3      648.53      716.40     93.91 o 
  -9  14   3       13.65      107.28     64.83 o 
  -8  14   3      750.03      819.80     88.92 o 
  -7  14   3     1386.49     1682.90    101.17 o 
  -6  14   3      916.61      988.15     76.15 o 
  -5  14   3      198.65      210.94     45.94 o 
  -4  14   3     1747.49     1636.67     95.86 o 
  -3  14   3     1106.36     1355.72     70.01 o 
  -2  14   3      624.56      777.86     58.63 o 
  -1  14   3     1597.79     1457.34     79.13 o 
   0  14   3      236.98      300.60     44.72 o 
   1  14   3     1563.46     1470.81     77.51 o 
   2  14   3      565.36      579.74     48.35 o 
   3  14   3     1186.53     1488.23    121.81 o 
   4  14   3     1685.95     1579.15     87.28 o 
   5  14   3      244.71      241.45     45.58 o 
   6  14   3      875.25      956.56     70.49 o 
   7  14   3     1409.13     1687.25     97.84 o 
   8  14   3      674.66      661.06     84.09 o 
   9  14   3       12.17       57.57     53.71 o 
  10  14   3      552.03      548.01     80.95 o 
  11  14   3     1130.38     1153.08    183.33 o 
  12  14   3      144.36      183.94     77.23 o 
  13  14   3      167.44      231.17     78.60 o 
  14  14   3      749.42      604.06    119.99 o 
 -14  15   3       87.41      139.67    100.10 o 
 -13  15   3      162.55      149.21     79.70 o 
 -12  15   3       28.28       70.89     65.23 o 
 -11  15   3      350.66      375.49     85.86 o 
 -10  15   3      364.63      317.54     79.74 o 
  -9  15   3      673.04      793.08    105.16 o 
  -8  15   3     1851.74     1705.66    144.56 o 
  -7  15   3      765.30      787.02    105.94 o 
  -6  15   3      753.59      724.90     80.57 o 
  -5  15   3      415.69      398.32     67.34 o 
  -4  15   3      107.57      203.38     50.27 o 
  -3  15   3      697.23      789.79     66.96 o 
  -2  15   3      104.09      119.90     39.16 o 
  -1  15   3      202.82      185.09     53.97 o 
   0  15   3      625.92      616.84     57.64 o 
   1  15   3      178.57      199.48     66.38 o 
   2  15   3      101.31       93.01     40.54 o 
   3  15   3      715.16      893.61     73.63 o 
   4  15   3      141.84      170.22     43.49 o 
   5  15   3      352.76      297.30     57.48 o 
   6  15   3      747.59      721.66     68.63 o 
   7  15   3      756.46      782.81     76.40 o 
   8  15   3     1877.41     1987.35    135.05 o 
   9  15   3      597.53      719.97     91.42 o 
  10  15   3      367.13      301.16     73.06 o 
  11  15   3      342.57      274.17    100.77 o 
  12  15   3       31.59      149.80     75.54 o 
  13  15   3      154.07      168.88     80.60 o 
  14  15   3       99.13      125.24     77.47 o 
  15  15   3       17.55       72.34     76.04 o 
 -15  16   3       71.20       44.68     78.39 o 
 -14  16   3        2.02       13.12     66.59 o 
 -13  16   3      290.18      251.56     93.53 o 
 -12  16   3      202.37      108.08     75.51 o 
 -11  16   3      217.99      117.35     74.73 o 
 -10  16   3      250.07      243.61     85.24 o 
  -9  16   3        3.13       30.12     61.76 o 
  -8  16   3      128.74      186.72     76.91 o 
  -7  16   3      271.72      299.81     93.64 o 
  -6  16   3       21.88       74.42     52.09 o 
  -5  16   3      321.77      295.68     53.30 o 
  -4  16   3      272.26      302.61     56.85 o 
  -3  16   3      901.39      862.87     72.75 o 
  -2  16   3      228.20      127.40     40.32 o 
  -1  16   3      823.99      759.48     88.66 o 
   0  16   3      263.01      228.23     47.86 o 
   1  16   3      856.57      851.09     70.17 o 
   2  16   3      224.40      269.20     50.91 o 
   3  16   3      817.80      820.39     78.59 o 
   4  16   3      235.44      144.82     47.94 o 
   5  16   3      301.75      193.33     49.69 o 
   6  16   3       27.38       94.81     50.61 o 
   7  16   3      242.10      178.75     54.55 o 
   8  16   3      146.00      125.89     55.30 o 
   9  16   3        7.74       47.59     60.43 o 
  10  16   3      234.55      193.89     68.37 o 
  11  16   3      220.53      219.51     72.85 o 
  12  16   3      239.47      148.45     70.82 o 
  13  16   3      277.23      230.16     91.01 o 
  14  16   3        2.59       22.54     74.10 o 
  15  16   3       69.64       99.49     79.87 o 
  16  16   3      165.70      222.94     97.53 o 
 -16  17   3       25.42       89.90     93.88 o 
 -15  17   3       77.26      134.57     83.33 o 
 -14  17   3      116.64      269.96     90.78 o 
 -13  17   3        9.16       36.45     77.05 o 
 -12  17   3      133.60       98.41     76.39 o 
 -11  17   3       89.40       91.39     76.71 o 
 -10  17   3      307.96      380.07     89.54 o 
  -9  17   3      283.04      181.09     76.82 o 
  -8  17   3       52.58       92.61     86.75 o 
  -7  17   3      457.28      274.04    122.45 o 
  -6  17   3      198.45      128.16     70.03 o 
  -5  17   3      317.11      312.24     69.08 o 
  -4  17   3        0.71       32.25     41.70 o 
  -3  17   3      336.05      275.03     52.74 o 
  -2  17   3     1769.89     1933.85    130.76 o 
  -1  17   3        7.00       28.36     49.28 o 
   0  17   3      809.61      795.97     75.49 o 
   1  17   3        1.29       62.64     45.86 o 
   2  17   3     1742.50     1756.76     96.92 o 
   3  17   3      313.10      225.75     55.56 o 
   4  17   3        0.02       37.23     45.15 o 
   5  17   3      322.32      405.58     68.70 o 
   6  17   3      161.31      172.59     57.98 o 
   7  17   3      485.87      535.53     71.98 o 
   8  17   3       58.18       89.23     51.92 o 
   9  17   3      278.10      199.99     63.31 o 
  10  17   3      282.07      254.18     69.46 o 
  11  17   3      101.29       88.06     64.45 o 
  12  17   3      131.54      112.91     68.16 o 
  13  17   3        8.28      109.10     80.16 o 
  14  17   3      117.98       88.93     81.95 o 
  15  17   3       72.17       56.34     81.03 o 
  16  17   3       29.68       94.40     90.24 o 
 -15  18   3       64.92       95.23     88.74 o 
 -14  18   3       69.24       86.87     82.71 o 
 -13  18   3        2.18       74.32     79.74 o 
 -12  18   3        7.66       27.32     76.85 o 
 -11  18   3       15.70        1.60     67.89 o 
 -10  18   3       49.34       88.62     76.63 o 
  -9  18   3      138.67       88.83     90.62 o 
  -8  18   3      401.57      343.36    117.97 o 
  -7  18   3        8.16       79.51     93.53 o 
  -6  18   3        2.84       22.77     84.51 o 
  -5  18   3      364.30      355.55     85.69 o 
  -4  18   3      405.88      312.76     68.78 o 
  -3  18   3      104.80       93.28     44.92 o 
  -2  18   3       24.51        9.29     40.54 o 
  -1  18   3      869.36      887.09     84.80 o 
   0  18   3      206.04      218.56     62.61 o 
   1  18   3      870.03      775.54     79.73 o 
   2  18   3       25.32       77.35     50.06 o 
   3  18   3      100.57       48.44     41.29 o 
   4  18   3      384.51      394.78     70.96 o 
   5  18   3      318.98      291.24     65.40 o 
   6  18   3        1.01       20.38     50.22 o 
   7  18   3       13.35       48.29     53.28 o 
   8  18   3      433.15      381.00     73.13 o 
   9  18   3      114.99       98.47     59.04 o 
  10  18   3       45.57       60.56     59.29 o 
  11  18   3       10.42       33.95     62.07 o 
  12  18   3        5.25       75.96     67.19 o 
  13  18   3        2.28       21.84     73.97 o 
  14  18   3       78.05      110.32     89.95 o 
  15  18   3       64.44       34.48     79.67 o 
 -14  19   3        9.18       55.96     82.79 o 
 -13  19   3      135.91      151.05     86.71 o 
 -12  19   3       39.63       52.95     85.31 o 
 -11  19   3        1.83       14.66     96.99 o 
 -10  19   3       36.34       58.61     99.30 o 
  -9  19   3      102.92       24.40     95.41 o 
  -8  19   3      134.48       56.43     96.17 o 
  -7  19   3       17.58       48.96     93.00 o 
  -6  19   3      103.63      151.88     98.55 o 
  -5  19   3      176.13       75.03     76.33 o 
  -4  19   3      421.93      301.95     88.95 o 
  -3  19   3        6.21       48.56     43.11 o 
  -2  19   3       56.93       93.19     51.66 o 
  -1  19   3      145.53       86.10     58.39 o 
   0  19   3      236.97      190.51     65.07 o 
   1  19   3      136.96      130.33     67.30 o 
   2  19   3       47.73       46.45     55.70 o 
   3  19   3        4.57       62.47     63.23 o 
   4  19   3      411.42      399.66     71.22 o 
   5  19   3      195.21      229.23     64.87 o 
   6  19   3      112.06       93.46     60.25 o 
   7  19   3       19.30       53.15     59.05 o 
   8  19   3      131.36      169.51     65.00 o 
   9  19   3       75.39      157.59     65.55 o 
  10  19   3       34.21       65.76     59.52 o 
  11  19   3        1.52       38.15     59.37 o 
  12  19   3       37.40       60.02     65.10 o 
  13  19   3      129.10      115.96     87.76 o 
  14  19   3        8.46       83.37     89.87 o 
 -12  20   3        2.55       21.97     97.10 o 
 -11  20   3       84.95       20.21    100.82 o 
 -10  20   3       31.44       18.36     98.32 o 
  -9  20   3        4.14       19.99     93.42 o 
  -8  20   3       65.97       72.11     90.43 o 
  -7  20   3      186.64      184.87    118.57 o 
  -6  20   3       52.40       17.66     84.77 o 
  -5  20   3      103.91       19.01     91.03 o 
  -4  20   3       61.31       80.83     76.59 o 
  -3  20   3       69.22       32.28     71.05 o 
  -2  20   3       37.75       54.82     56.36 o 
  -1  20   3       12.18       49.51     62.36 o 
   0  20   3       20.38       42.11     58.98 o 
   1  20   3       12.59       35.36     54.92 o 
   2  20   3       32.62        9.48     72.54 o 
   3  20   3       83.63      136.53     69.17 o 
   4  20   3       68.34      163.23     73.49 o 
   5  20   3       99.82      148.72     61.18 o 
   6  20   3       58.56       77.59     60.56 o 
   7  20   3      176.51      213.18     69.83 o 
   8  20   3       63.71       39.70     57.69 o 
   9  20   3        2.43       21.64     55.31 o 
  10  20   3       29.77       81.33     64.41 o 
  11  20   3       82.67      150.93     72.89 o 
  12  20   3        2.68       34.33     63.57 o 
 -11  21   3      146.47      215.90    122.47 o 
 -10  21   3        5.00        8.36     98.90 o 
  -9  21   3        6.62        1.59     97.65 o 
  -8  21   3       39.51      101.64    110.99 o 
  -7  21   3       15.32      118.08    116.30 o 
  -6  21   3      153.75       20.22     95.67 o 
  -5  21   3       32.71       48.38     94.28 o 
  -4  21   3       78.02       60.75     82.24 o 
  -3  21   3       69.06       19.10     71.40 o 
  -2  21   3       22.76       64.10     78.61 o 
  -1  21   3        9.33       51.90     65.51 o 
   0  21   3        0.18       15.44     69.18 o 
   1  21   3       13.02        8.36     63.09 o 
   2  21   3       16.45       55.86     73.89 o 
   3  21   3       71.82      119.92     82.43 o 
   4  21   3       71.11       96.41     73.95 o 
   5  21   3       35.35      136.10     73.43 o 
   6  21   3      144.64      147.56     82.11 o 
   7  21   3       10.82       84.62     62.87 o 
   8  21   3       34.52      125.59     69.31 o 
   9  21   3        5.91       52.84     60.65 o 
  10  21   3        6.18      141.29     72.69 o 
  11  21   3      142.87      125.61     71.75 o 
  -8  22   3        0.55       57.09     99.98 o 
  -7  22   3       33.66        2.58    102.92 o 
  -6  22   3      147.90       84.41    103.65 o 
  -5  22   3       76.08       96.22    111.26 o 
  -4  22   3      111.62      307.02    128.41 o 
  -3  22   3       10.77       34.76     73.95 o 
  -2  22   3       77.83       70.69     78.10 o 
  -1  22   3        0.36       42.16     80.26 o 
   0  22   3        9.14       99.23     87.74 o 
   1  22   3        0.69        1.92     85.79 o 
   2  22   3       68.71      207.43     77.93 o 
   3  22   3        9.70       34.83     78.99 o 
   4  22   3      112.34      174.49     91.77 o 
   5  22   3       83.05      148.55     76.30 o 
   6  22   3      135.84      134.78     77.68 o 
   7  22   3       32.03       31.51     67.84 o 
   8  22   3        0.61       43.24     66.04 o 
  -5  23   3       67.21       81.28    101.30 o 
  -4  23   3       19.00       68.98    105.66 o 
  -3  23   3       11.89       76.13    101.77 o 
  -2  23   3       28.15       78.86     82.78 o 
  -1  23   3       73.02      129.89    112.41 o 
   0  23   3       16.51      157.16    132.60 o 
   1  23   3       70.23      180.23    111.18 o 
   2  23   3       26.68      162.31    104.60 o 
   3  23   3       11.32      108.02     79.01 o 
   4  23   3       21.37      119.33     95.50 o 
   5  23   3       64.35      202.13    104.22 o 
   0   0   4      288.61      503.02     91.18 o 
   0   1   4        8.23       18.35     11.64 o 
   1   1   4    22296.91    21725.13    350.49 o 
  -1   2   4     5589.44     5563.70    115.15 o 
   0   2   4     7242.66     6970.62    275.78 o 
   1   2   4     6035.55     5862.62    116.34 o 
   2   2   4      337.49      341.63     31.10 o 
  -2   3   4     9484.48     9216.01    179.50 o 
  -1   3   4    13771.61    13903.02    484.77 o 
   0   3   4    41083.91    42065.75    875.07 o 
   1   3   4    13548.36    14618.43    254.33 o 
   2   3   4    10323.98    10145.10    167.55 o 
   3   3   4     4212.47     4513.25     99.05 o 
  -3   4   4    12061.89    11800.97    204.19 o 
  -2   4   4    12730.89    13233.66    257.75 o 
  -1   4   4     2045.01     2166.84    125.94 o 
   0   4   4     1175.56     1512.31     53.88 o 
   1   4   4     1844.67     2122.27     54.08 o 
   2   4   4    12552.80    12982.33    211.22 o 
   3   4   4    11559.17    11498.04    203.33 o 
   4   4   4      327.08      307.92     23.21 o 
  -4   5   4    12204.58    12122.94    243.77 o 
  -3   5   4     8054.78     7585.89    165.38 o 
  -2   5   4     2406.09     2554.43     80.60 o 
  -1   5   4     3800.28     3532.73    121.60 o 
   0   5   4      476.48      511.34     34.33 o 
   1   5   4     4132.27     3975.01     77.30 o 
   2   5   4     2476.30     2429.44     65.43 o 
   3   5   4     8340.16     7804.59    169.17 o 
   4   5   4    11810.54    11495.97    218.31 o 
   5   5   4     2689.47     2704.34     73.28 o 
  -5   6   4      580.28      718.58     41.39 o 
  -4   6   4      495.54      577.57     44.17 o 
  -3   6   4     2995.46     2675.59    133.01 o 
  -2   6   4     4928.92     4826.72    109.93 o 
  -1   6   4      745.77      872.60     43.79 o 
   0   6   4     1651.04     1685.72     46.39 o 
   1   6   4      950.62      907.65     41.62 o 
   2   6   4     5141.50     5060.06     98.91 o 
   3   6   4     3265.74     3151.97     82.61 o 
   4   6   4      565.97      669.54     38.57 o 
   5   6   4      636.98      726.75     41.80 o 
   6   6   4      586.71      669.47     40.69 o 
  -6   7   4     2863.33     2969.00     82.36 o 
  -5   7   4     2409.62     2204.73     84.51 o 
  -4   7   4      721.37      800.60     59.06 o 
  -3   7   4      794.80      805.25     55.97 o 
  -2   7   4     5089.54     5531.80    116.26 o 
  -1   7   4     4348.80     4565.21    101.68 o 
   0   7   4      743.22      801.37     43.15 o 
   1   7   4     4034.41     4306.19     89.45 o 
   2   7   4     5252.86     5131.26    424.99 o 
   3   7   4      936.34      927.49     55.84 o 
   4   7   4      800.83      805.64     38.64 o 
   5   7   4     2812.59     2751.81     81.34 o 
   6   7   4     2905.57     3001.12     89.63 o 
   7   7   4      326.34      202.46     37.19 o 
  -7   8   4       72.41       66.59     30.25 o 
  -6   8   4     2089.43     1881.40     79.38 o 
  -5   8   4     2504.32     2345.86     86.03 o 
  -4   8   4     2247.65     2458.95     74.76 o 
  -3   8   4     1620.16     1658.31     81.94 o 
  -2   8   4     4108.82     4263.79     90.72 o 
  -1   8   4     2122.12     1977.88    108.67 o 
   0   8   4     2987.77     3243.08     78.26 o 
   1   8   4     1876.31     1822.79     57.69 o 
   2   8   4     4058.20     4062.95    132.64 o 
   3   8   4     1583.25     1588.23     64.25 o 
   4   8   4     2304.79     2491.38     61.34 o 
   5   8   4     2453.14     2532.93     91.56 o 
   6   8   4     2070.33     2125.00     83.55 o 
   7   8   4       91.46       65.25     30.88 o 
   8   8   4      264.75      178.87     37.75 o 
  -8   9   4      342.51      348.16     44.69 o 
  -7   9   4     1267.41     1309.81     71.99 o 
  -6   9   4      953.70     1156.05     66.23 o 
  -5   9   4     1221.12     1138.02     73.78 o 
  -4   9   4     1790.12     2055.40     86.42 o 
  -3   9   4     1119.99     1207.00     86.23 o 
  -2   9   4     6983.03     6779.74    143.89 o 
  -1   9   4      919.67      900.94     55.79 o 
   0   9   4     1566.64     1503.12     61.13 o 
   1   9   4      897.49      941.56     48.40 o 
   2   9   4     6601.98     6142.47    200.76 o 
   3   9   4      908.74     1041.66     61.09 o 
   4   9   4     1911.07     1957.76    131.54 o 
   5   9   4     1242.72     1140.30     56.84 o 
   6   9   4      891.49      991.89     54.64 o 
   7   9   4     1334.99     1433.74     70.87 o 
   8   9   4      313.06      411.70     43.56 o 
   9   9   4     2525.73     2316.13     95.13 o 
  -9  10   4       75.23      100.29     42.54 o 
  -8  10   4     1356.36     1418.14     75.91 o 
  -7  10   4     1147.89     1168.75     69.26 o 
  -6  10   4     1316.17     1301.10     67.26 o 
  -5  10   4      161.91      160.56     27.95 o 
  -4  10   4      645.94      704.70     49.84 o 
  -3  10   4     4552.31     4129.16     98.68 o 
  -2  10   4     1446.37     1471.09     98.65 o 
  -1  10   4       22.04       36.26     23.47 o 
   0  10   4        8.45       25.42     24.84 o 
   1  10   4       37.81       62.58     23.83 o 
   2  10   4     1518.18     1680.34     98.46 o 
   3  10   4     4614.21     4262.88    112.42 o 
   4  10   4      785.08      780.33     45.97 o 
   5  10   4      146.96      165.23     32.15 o 
   6  10   4     1252.63     1154.39     59.42 o 
   7  10   4     1325.53     1269.64     80.47 o 
   8  10   4     1424.37     1585.40     93.25 o 
   9  10   4       62.18       70.19     33.28 o 
  10  10   4      905.32      952.54    102.30 o 
 -10  11   4     1151.77     1167.28    110.35 o 
  -9  11   4      170.24      216.37     46.35 o 
  -8  11   4      678.05      699.94     55.06 o 
  -7  11   4     1284.83     1346.86     73.52 o 
  -6  11   4     1942.41     1977.50     95.47 o 
  -5  11   4     1004.73     1009.97     66.98 o 
  -4  11   4     2647.80     2737.01     92.81 o 
  -3  11   4     1944.73     1739.21     63.62 o 
  -2  11   4      406.25      481.21     38.24 o 
  -1  11   4      963.75      945.67     52.62 o 
   0  11   4     2851.81     3060.05     92.70 o 
   1  11   4      954.19      983.90     63.95 o 
   2  11   4      407.98      419.13     42.08 o 
   3  11   4     1827.88     1771.92     81.09 o 
   4  11   4     2596.36     2655.05     88.89 o 
   5  11   4     1034.93     1114.03     65.45 o 
   6  11   4     2009.20     2110.38     95.18 o 
   7  11   4     1217.61     1082.09     72.95 o 
   8  11   4      670.15      624.44     53.74 o 
   9  11   4      147.16      202.73     45.89 o 
  10  11   4     1135.34     1108.49     83.21 o 
  11  11   4      270.60      156.48     50.40 o 
 -11  12   4      229.78      222.81     70.04 o 
 -10  12   4      273.12      241.02     56.23 o 
  -9  12   4      908.11     1076.85     96.43 o 
  -8  12   4      812.05      739.96     66.14 o 
  -7  12   4      858.84      829.90     62.15 o 
  -6  12   4      194.10      207.25     44.17 o 
  -5  12   4     2907.91     3062.47    127.78 o 
  -4  12   4      143.48      166.57     41.17 o 
  -3  12   4     2332.03     2355.35     76.76 o 
  -2  12   4     2412.18     2467.00     80.95 o 
  -1  12   4      424.78      499.94     44.68 o 
   0  12   4     4246.92     4496.74    126.22 o 
   1  12   4      467.10      496.07     61.85 o 
   2  12   4     2356.51     2445.46    101.54 o 
   3  12   4     2414.57     2354.71     97.95 o 
   4  12   4      189.08      181.92     40.01 o 
   5  12   4     2984.75     2986.48    109.32 o 
   6  12   4      212.24      204.40     42.68 o 
   7  12   4      924.88      855.16     63.98 o 
   8  12   4      845.67      744.14     70.12 o 
   9  12   4      889.87     1025.99     77.91 o 
  10  12   4      245.11      187.40     50.34 o 
  11  12   4      260.60      178.82     74.98 o 
  12  12   4       74.22       44.14     59.26 o 
 -12  13   4      520.39      441.40     83.96 o 
 -11  13   4      106.11      195.97     73.33 o 
 -10  13   4      242.28      271.99     75.76 o 
  -9  13   4      527.09      284.69     71.19 o 
  -8  13   4      500.17      469.69     60.11 o 
  -7  13   4      114.96       49.16     40.72 o 
  -6  13   4      329.38      359.76     56.34 o 
  -5  13   4      204.46      125.31     40.04 o 
  -4  13   4      190.69      162.10     41.14 o 
  -3  13   4      728.25      772.23     54.51 o 
  -2  13   4     2866.53     2834.15     91.26 o 
  -1  13   4     1981.77     2129.39     85.71 o 
   0  13   4      221.81      266.12     40.06 o 
   1  13   4     1889.74     1981.57     95.76 o 
   2  13   4     2961.61     2988.04    103.51 o 
   3  13   4      703.17      657.19     56.53 o 
   4  13   4      196.32      236.30     44.87 o 
   5  13   4      206.08      260.43     44.85 o 
   6  13   4      396.53      524.16     55.15 o 
   7  13   4       88.86       81.44     39.64 o 
   8  13   4      485.20      479.95     57.32 o 
   9  13   4      600.38      456.69     91.51 o 
  10  13   4      235.75      239.60     65.50 o 
  11  13   4       89.14       97.23     57.54 o 
  12  13   4      492.67      580.24     94.57 o 
  13  13   4        8.94       22.94     63.96 o 
 -13  14   4      779.33      685.28    107.89 o 
 -12  14   4      362.88      284.14     85.51 o 
 -11  14   4      103.17      115.63     70.30 o 
 -10  14   4       34.93       79.31     57.94 o 
  -9  14   4      959.18     1197.99    118.77 o 
  -8  14   4      452.99      575.04     85.42 o 
  -7  14   4       41.90      110.69     50.81 o 
  -6  14   4      275.83      296.94     60.77 o 
  -5  14   4      724.79      639.70     74.55 o 
  -4  14   4      579.80      772.04     62.05 o 
  -3  14   4      450.11      535.58     55.89 o 
  -2  14   4       80.16       63.78     35.33 o 
  -1  14   4      182.20      197.99     36.26 o 
   0  14   4     1559.89     1470.05     79.90 o 
   1  14   4      187.20      155.42     34.69 o 
   2  14   4       81.48       48.40     37.11 o 
   3  14   4      432.77      494.06     59.66 o 
   4  14   4      517.92      584.08     58.11 o 
   5  14   4      739.11      700.63     60.68 o 
   6  14   4      230.19      327.79     53.45 o 
   7  14   4       20.33       50.07     38.69 o 
   8  14   4      482.40      576.39     72.55 o 
   9  14   4     1029.37     1074.02     98.90 o 
  10  14   4       37.04       46.68     57.57 o 
  11  14   4       72.32       69.81     60.95 o 
  12  14   4      344.57      417.04     97.06 o 
  13  14   4      780.10      825.59    111.03 o 
  14  14   4      166.34      206.57     87.75 o 
 -14  15   4       48.80      152.22     87.11 o 
 -13  15   4      472.19      383.74     92.21 o 
 -12  15   4      121.15      109.02     75.42 o 
 -11  15   4      289.39      269.78     82.01 o 
 -10  15   4      335.55      314.15     89.61 o 
  -9  15   4      825.54      877.62    154.81 o 
  -8  15   4       56.72      172.69    134.37 o 
  -7  15   4      411.43      432.06     79.02 o 
  -6  15   4      364.42      264.47     60.11 o 
  -5  15   4        6.67       40.64     46.80 o 
  -4  15   4     1282.43     1356.66     83.33 o 
  -3  15   4      100.92       89.32     42.26 o 
  -2  15   4       77.08       51.10     40.77 o 
  -1  15   4      772.24      856.66     65.88 o 
   0  15   4       66.06       73.75     35.88 o 
   1  15   4      749.71      752.95     61.61 o 
   2  15   4       63.34       71.77     39.12 o 
   3  15   4       86.45       70.30     31.82 o 
   4  15   4     1287.23     1481.17     87.67 o 
   5  15   4        8.71        2.12     38.21 o 
   6  15   4      351.83      251.69     50.89 o 
   7  15   4      373.70      367.84     54.88 o 
   8  15   4       71.13      105.92     53.60 o 
   9  15   4      816.10      873.81     86.75 o 
  10  15   4      312.97      332.38     78.96 o 
  11  15   4      293.45      361.62     86.96 o 
  12  15   4      142.62       94.06     72.27 o 
  13  15   4      501.17      401.59     95.68 o 
  14  15   4       52.16      104.29     75.66 o 
  15  15   4       48.12       80.53     81.13 o 
 -15  16   4      151.19      184.62     88.23 o 
 -14  16   4       11.90       47.43     74.50 o 
 -13  16   4      124.03      112.49     75.67 o 
 -12  16   4       29.11       29.84     69.52 o 
 -11  16   4      275.60      184.06     78.92 o 
 -10  16   4       13.89       31.75     74.32 o 
  -9  16   4       21.98        0.00     80.00 o 
  -8  16   4      895.05      981.42    238.64 o 
  -7  16   4      394.11      361.77     94.30 o 
  -6  16   4      784.95      606.98     92.45 o 
  -5  16   4       38.02       27.56     48.65 o 
  -4  16   4      130.76      144.47     47.51 o 
  -3  16   4      418.61      474.38     59.69 o 
  -2  16   4       21.57       29.77     40.78 o 
  -1  16   4       88.63       97.37     48.61 o 
   0  16   4       72.39      147.24     43.81 o 
   1  16   4       73.62       65.19     41.26 o 
   2  16   4       30.90       29.13     41.64 o 
   3  16   4      457.54      540.53     68.23 o 
   4  16   4      141.61       75.56     44.23 o 
   5  16   4       47.60       48.90     43.05 o 
   6  16   4      753.24      718.24     70.49 o 
   7  16   4      354.80      361.31     74.44 o 
   8  16   4      862.43      742.24     80.97 o 
   9  16   4       15.71       41.17     50.53 o 
  10  16   4        8.63       83.39     55.51 o 
  11  16   4      274.01      287.97     68.87 o 
  12  16   4       27.16       40.00     59.46 o 
  13  16   4      129.37      204.01     87.15 o 
  14  16   4        9.19       58.01     85.67 o 
  15  16   4      157.97      111.32     86.61 o 
  16  16   4        9.58       27.92     75.94 o 
 -16  17   4        0.45       49.39     89.11 o 
 -15  17   4       49.37       80.53     81.78 o 
 -14  17   4      120.52       57.74     72.30 o 
 -13  17   4      127.87      190.69     85.45 o 
 -12  17   4       83.17       76.38     76.51 o 
 -11  17   4       24.29       27.99     82.02 o 
 -10  17   4       29.02       12.78     81.94 o 
  -9  17   4      510.32      610.69    122.29 o 
  -8  17   4       53.20       39.97     86.91 o 
  -7  17   4      108.46       52.37     83.81 o 
  -6  17   4      340.23      258.87     75.88 o 
  -5  17   4       33.89       67.31     66.62 o 
  -4  17   4      112.23      110.36     59.75 o 
  -3  17   4      194.77      194.16     52.82 o 
  -2  17   4      114.91       80.67     49.19 o 
  -1  17   4      195.41      273.08     58.58 o 
   0  17   4      206.21      168.85     53.63 o 
   1  17   4      186.72      268.33     60.72 o 
   2  17   4      141.68      192.52     52.57 o 
   3  17   4      189.16      150.17     50.36 o 
   4  17   4      107.50       47.35     46.72 o 
   5  17   4       31.99       59.33     46.74 o 
   6  17   4      322.31      291.73     63.60 o 
   7  17   4      103.86      127.90     58.07 o 
   8  17   4       40.96       14.06     50.33 o 
   9  17   4      522.77      626.57     78.51 o 
  10  17   4       33.22       60.64     56.34 o 
  11  17   4       27.92       41.23     57.06 o 
  12  17   4       75.96      113.40     63.34 o 
  13  17   4      112.48      110.44     85.37 o 
  14  17   4      119.51      158.97     87.69 o 
  15  17   4       49.48       87.02     84.40 o 
  16  17   4        0.24        5.45     86.98 o 
 -15  18   4       10.51       34.86     79.02 o 
 -14  18   4       64.01      148.10     91.46 o 
 -13  18   4       83.53       11.37     97.37 o 
 -12  18   4       57.79       32.94     91.84 o 
 -11  18   4        8.46        0.76     85.24 o 
 -10  18   4       81.91      140.16     95.11 o 
  -9  18   4       53.90      186.17    101.69 o 
  -8  18   4      268.89      365.13    113.12 o 
  -7  18   4      306.38      248.85    109.91 o 
  -6  18   4      255.48      301.67     91.29 o 
  -5  18   4       46.74       40.25     70.58 o 
  -4  18   4       66.23       84.16     65.98 o 
  -3  18   4      157.20      132.05     64.57 o 
  -2  18   4      299.55      257.11     58.16 o 
  -1  18   4       33.37       77.35     49.41 o 
   0  18   4       59.18      128.52     67.94 o 
   1  18   4       32.84       57.44     58.85 o 
   2  18   4      299.21      294.23     63.52 o 
   3  18   4      153.21      163.42     55.35 o 
   4  18   4       73.30       94.44     48.43 o 
   5  18   4       34.31       79.55     55.41 o 
   6  18   4      258.89      248.06     64.52 o 
   7  18   4      315.56      317.10     69.62 o 
   8  18   4      267.67      213.44     66.44 o 
   9  18   4       47.37       87.57     58.35 o 
  10  18   4       95.80      128.00     62.54 o 
  11  18   4        9.43       45.66     57.72 o 
  12  18   4       55.93      137.90     67.84 o 
  13  18   4       84.93       92.61     72.58 o 
  14  18   4       61.91       92.37     72.57 o 
  15  18   4       10.63       39.80     77.51 o 
 -13  19   4       28.25       56.84     95.78 o 
 -12  19   4      120.64       41.56     94.27 o 
 -11  19   4       20.38       18.24     83.61 o 
 -10  19   4        2.14       59.53     95.54 o 
  -9  19   4       42.69       18.28     90.30 o 
  -8  19   4       43.22      128.53     99.82 o 
  -7  19   4      102.27       23.25     90.91 o 
  -6  19   4      253.00      214.18    105.33 o 
  -5  19   4      163.26      257.79     85.70 o 
  -4  19   4       85.71       54.10     72.33 o 
  -3  19   4       15.94        0.45     58.80 o 
  -2  19   4        6.13       64.68     63.42 o 
  -1  19   4      367.34      342.87     68.58 o 
   0  19   4      559.27      419.76     96.68 o 
   1  19   4      344.93      355.48     78.33 o 
   2  19   4        5.02       36.40     61.52 o 
   3  19   4       16.94       27.92     54.94 o 
   4  19   4       68.63      112.25     52.27 o 
   5  19   4      137.72      164.84     65.26 o 
   6  19   4      232.38      125.96     62.40 o 
   7  19   4      105.57      109.50     58.74 o 
   8  19   4       38.21       28.44     53.67 o 
   9  19   4       45.86       94.79     58.50 o 
  10  19   4        1.74       39.56     55.13 o 
  11  19   4       23.69      107.02     68.16 o 
  12  19   4      111.42      132.91     70.40 o 
  13  19   4       28.60       26.04     70.69 o 
 -12  20   4       80.26       49.66    107.60 o 
 -11  20   4      115.22      171.80    108.59 o 
 -10  20   4       66.13       94.65    102.07 o 
  -9  20   4       26.33      120.51    100.90 o 
  -8  20   4       54.78       10.03     90.19 o 
  -7  20   4      106.50      180.51    106.75 o 
  -6  20   4        3.54       44.58     93.08 o 
  -5  20   4       56.63       85.51     78.03 o 
  -4  20   4       37.16      143.70     77.22 o 
  -3  20   4      323.94      228.93     90.05 o 
  -2  20   4      241.66      264.09     87.21 o 
  -1  20   4      230.76      124.06     65.18 o 
   0  20   4       12.25       17.89     57.72 o 
   1  20   4      205.36      269.21     70.16 o 
   2  20   4      239.90      128.44     65.89 o 
   3  20   4      287.49      195.51     85.81 o 
   4  20   4       29.28       51.92     66.05 o 
   5  20   4       54.62       78.74     68.10 o 
   6  20   4        2.31      150.10     64.19 o 
   7  20   4       98.55      166.43     79.70 o 
   8  20   4       48.51      158.88     68.66 o 
   9  20   4       26.32       71.66     61.55 o 
  10  20   4       71.13       65.43     63.67 o 
  11  20   4      122.26      102.84     67.40 o 
  12  20   4       78.37      109.12     71.27 o 
 -10  21   4       18.14        0.00    100.60 o 
  -9  21   4       17.05       60.91     98.87 o 
  -8  21   4       89.72       92.61    108.40 o 
  -7  21   4       84.89       23.26     98.60 o 
  -6  21   4       10.66       30.07     99.27 o 
  -5  21   4        6.92       11.24     91.68 o 
  -4  21   4       53.59       48.54     78.80 o 
  -3  21   4       68.17       73.97     82.26 o 
  -2  21   4      101.99      130.31     80.97 o 
  -1  21   4      132.47      140.61     87.56 o 
   0  21   4        5.84       21.78     65.66 o 
   1  21   4      132.41      169.93     66.51 o 
   2  21   4      103.16       54.07     77.61 o 
   3  21   4       50.50       60.30     77.64 o 
   4  21   4       46.37       39.27     79.76 o 
   5  21   4        7.36       59.45     70.62 o 
   6  21   4       12.84      104.25     75.62 o 
   7  21   4       86.39      152.09     66.39 o 
   8  21   4       80.33       81.28     63.68 o 
   9  21   4       18.94       73.02     66.61 o 
  10  21   4       18.28       63.42     63.73 o 
  -8  22   4        8.52       48.15     99.56 o 
  -7  22   4        9.74      190.90    115.35 o 
  -6  22   4       17.17       98.73    113.12 o 
  -5  22   4       68.90      385.85    123.36 o 
  -4  22   4       22.06        1.61     89.50 o 
  -3  22   4       32.74       30.61     76.24 o 
  -2  22   4       22.28       38.18     80.35 o 
  -1  22   4       33.74       33.54     78.18 o 
   0  22   4       66.77       42.54     76.50 o 
   1  22   4       37.27       70.88     91.68 o 
   2  22   4       23.96       10.46     79.76 o 
   3  22   4       33.35       94.01     84.28 o 
   4  22   4       20.05       85.67     86.18 o 
   5  22   4       71.87       48.28     79.44 o 
   6  22   4       14.37      106.77     75.62 o 
   7  22   4        9.48       85.08     78.74 o 
   8  22   4        7.87       69.12     68.75 o 
  -5  23   4       77.59      229.49    125.31 o 
  -4  23   4        0.39      200.94    136.74 o 
  -3  23   4       73.36      133.95     93.65 o 
  -2  23   4       14.70       83.45     87.23 o 
  -1  23   4        5.68       45.30     83.55 o 
   0  23   4        9.75       54.49     93.87 o 
   1  23   4        7.38       34.07     97.48 o 
   2  23   4       14.49       86.07    123.04 o 
   3  23   4       69.07       51.67     88.18 o 
   4  23   4        0.33       51.83     84.19 o 
   5  23   4       76.66       88.03     90.48 o 
   0   1   5    17930.60    17479.50    277.39 o 
   1   1   5      335.53      391.99     24.35 o 
  -1   2   5     2653.79     2849.79    103.42 o 
   0   2   5       92.04       79.37     23.08 o 
   1   2   5     3059.43     3231.33    106.04 o 
   2   2   5      108.01       76.98     15.60 o 
  -2   3   5     4277.12     4212.60     98.11 o 
  -1   3   5     1607.84     1597.44     77.94 o 
   0   3   5     4473.41     3770.30    529.18 o 
   1   3   5     1386.14     1399.05     48.99 o 
   2   3   5     5120.57     5184.46    104.91 o 
   3   3   5     6742.40     6192.82    140.97 o 
  -3   4   5      231.48      291.15     26.96 o 
  -2   4   5      855.76      886.66     43.55 o 
  -1   4   5     2458.83     2205.33     90.28 o 
   0   4   5     7263.74     7613.70    137.98 o 
   1   4   5     2581.69     2434.50     54.87 o 
   2   4   5      991.57     1074.95     43.87 o 
   3   4   5      330.15      319.10     33.90 o 
   4   4   5     2490.43     2668.51     63.76 o 
  -4   5   5      535.98      567.34     47.01 o 
  -3   5   5    11651.33    11178.15    217.15 o 
  -2   5   5     5392.90     5402.13    183.22 o 
  -1   5   5     5629.67     5710.53    146.42 o 
   0   5   5      555.40      606.13     31.34 o 
   1   5   5     5803.24     5893.33    108.85 o 
   2   5   5     5408.97     5339.60    126.17 o 
   3   5   5    12330.29    11499.31    204.84 o 
   4   5   5      508.80      551.57     31.51 o 
   5   5   5      602.73      575.00     32.96 o 
  -5   6   5     2696.36     2437.37     88.92 o 
  -4   6   5     6695.73     6633.71    144.50 o 
  -3   6   5      920.60     1080.05     82.26 o 
  -2   6   5     5079.72     4812.43    141.75 o 
  -1   6   5    11852.72    11873.45    287.43 o 
   0   6   5     8489.52     9190.86    272.65 o 
   1   6   5    11415.61    11885.17    214.56 o 
   2   6   5     5464.71     5253.21    108.80 o 
   3   6   5      803.08      929.53     54.28 o 
   4   6   5     6339.62     6165.87    129.75 o 
   5   6   5     2800.45     2586.68     79.17 o 
   6   6   5       86.12      138.78     28.55 o 
  -6   7   5      393.87      328.36     38.30 o 
  -5   7   5     4531.34     4264.59    111.44 o 
  -4   7   5     2511.13     2396.37     74.69 o 
  -3   7   5     2210.10     2431.70     64.38 o 
  -2   7   5      214.09      195.46     23.83 o 
  -1   7   5     8657.97     8550.32    161.98 o 
   0   7   5    11808.59    12040.10    206.78 o 
   1   7   5     8845.20     9137.47    163.91 o 
   2   7   5      335.02      373.18     28.95 o 
   3   7   5     2044.65     2063.90     64.97 o 
   4   7   5     2441.61     2342.99     76.52 o 
   5   7   5     4675.30     4411.48    115.34 o 
   6   7   5      402.62      440.77     55.61 o 
   7   7   5     2896.07     2542.04    106.03 o 
  -7   8   5     2431.57     2354.27    106.31 o 
  -6   8   5      948.20     1067.71     62.91 o 
  -5   8   5     1051.76     1136.23     71.25 o 
  -4   8   5     5393.66     5103.37    120.07 o 
  -3   8   5     1119.90     1123.15     52.93 o 
  -2   8   5      137.62      105.47     24.94 o 
  -1   8   5     2120.72     2175.85     61.92 o 
   0   8   5    14480.61    14642.15    249.92 o 
   1   8   5     1919.33     2075.83     61.80 o 
   2   8   5      126.66      106.90     17.23 o 
   3   8   5     1023.76      985.11     65.62 o 
   4   8   5     5871.34     5507.20    110.49 o 
   5   8   5     1078.95     1065.86     46.98 o 
   6   8   5      967.85     1062.57     56.69 o 
   7   8   5     2333.00     2337.11     84.92 o 
   8   8   5     1592.96     1880.53     81.90 o 
  -8   9   5      364.81      376.56     47.23 o 
  -7   9   5     1750.96     1731.18     97.08 o 
  -6   9   5      333.55      391.63     43.64 o 
  -5   9   5     7897.71     7539.48    224.82 o 
  -4   9   5     1882.69     2002.70     71.57 o 
  -3   9   5      136.75      181.88     29.02 o 
  -2   9   5     2462.88     2540.95    125.41 o 
  -1   9   5      225.05      156.80     27.51 o 
   0   9   5      355.31      452.49     40.47 o 
   1   9   5      281.85      288.44     31.84 o 
   2   9   5     2444.77     2523.07     67.77 o 
   3   9   5      136.08      133.52     22.21 o 
   4   9   5     1672.82     1686.75     64.02 o 
   5   9   5     8028.87     7530.63    149.34 o 
   6   9   5      311.20      326.23     41.77 o 
   7   9   5     1624.57     1662.02     93.37 o 
   8   9   5      497.76      453.80     47.05 o 
   9   9   5     3667.77     3693.09    166.79 o 
  -9  10   5      201.16      253.64     44.57 o 
  -8  10   5     2246.15     2180.31    117.66 o 
  -7  10   5      972.68     1004.85     79.23 o 
  -6  10   5     2415.57     2417.42     95.66 o 
  -5  10   5     1045.88     1167.05     79.30 o 
  -4  10   5      449.41      594.44     42.03 o 
  -3  10   5      441.18      448.23     49.38 o 
  -2  10   5     1302.26     1332.40     58.46 o 
  -1  10   5      239.87      213.99     30.45 o 
   0  10   5       16.96       27.36     20.00 o 
   1  10   5      236.33      200.78     34.56 o 
   2  10   5     1512.78     1535.45     63.11 o 
   3  10   5      397.81      469.49     41.72 o 
   4  10   5      461.00      509.91     40.46 o 
   5  10   5     1058.89     1207.95     62.45 o 
   6  10   5     2377.86     2327.37     83.98 o 
   7  10   5     1002.57      948.89     59.94 o 
   8  10   5     2352.69     2509.81    122.61 o 
   9  10   5      210.44      199.46     49.42 o 
  10  10   5      103.49       71.90     40.42 o 
 -10  11   5      499.31      497.15     60.79 o 
  -9  11   5      915.15      841.56     70.96 o 
  -8  11   5      312.55      356.55     58.98 o 
  -7  11   5      130.17       82.02     44.23 o 
  -6  11   5     2547.59     2652.10    176.19 o 
  -5  11   5      735.71      863.45     68.64 o 
  -4  11   5      942.14      999.67     63.74 o 
  -3  11   5     1799.53     1963.18     74.85 o 
  -2  11   5     1009.19     1057.69     55.30 o 
  -1  11   5     1439.46     1361.23     58.84 o 
   0  11   5      390.85      422.07     36.77 o 
   1  11   5     1369.56     1403.54     57.95 o 
   2  11   5     1087.51     1101.81     62.83 o 
   3  11   5     1791.08     1874.38    100.14 o 
   4  11   5      977.27      961.71     62.29 o 
   5  11   5      656.79      639.66     55.33 o 
   6  11   5     2678.23     2510.75     95.62 o 
   7  11   5      114.25      138.27     35.41 o 
   8  11   5      289.21      303.13     44.11 o 
   9  11   5      905.79      798.38     59.79 o 
  10  11   5      558.36      634.11     69.38 o 
  11  11   5        1.29       64.10     47.81 o 
 -11  12   5      378.12      387.19    100.29 o 
 -10  12   5      139.00      117.80     52.91 o 
  -9  12   5      675.47      666.46     93.53 o 
  -8  12   5      305.64      301.36     55.79 o 
  -7  12   5      615.37      590.59     67.29 o 
  -6  12   5     1090.79     1150.73     86.35 o 
  -5  12   5       57.73      101.48     39.32 o 
  -4  12   5     3139.93     3210.71    112.58 o 
  -3  12   5     3488.35     3634.49    123.44 o 
  -2  12   5      357.89      321.37     37.32 o 
  -1  12   5     1144.27     1161.28     61.92 o 
   0  12   5     2520.47     2686.37     90.59 o 
   1  12   5      981.81      979.58     58.52 o 
   2  12   5      349.25      283.80     41.37 o 
   3  12   5     3739.32     3626.02    130.47 o 
   4  12   5     3016.24     2867.06    106.27 o 
   5  12   5       32.67       77.78     35.42 o 
   6  12   5     1074.80     1010.60     83.11 o 
   7  12   5      606.24      665.08     52.47 o 
   8  12   5      269.41      233.61     44.12 o 
   9  12   5      659.64      671.32     62.00 o 
  10  12   5      164.81      111.45     44.04 o 
  11  12   5      396.33      395.78     79.99 o 
  12  12   5        0.27       21.11     62.87 o 
 -12  13   5      110.70       75.43     72.10 o 
 -11  13   5        6.57       28.29     61.77 o 
 -10  13   5       11.19        4.46     56.18 o 
  -9  13   5      620.73      586.80     76.99 o 
  -8  13   5      372.99      348.19     65.71 o 
  -7  13   5      349.34      361.86     62.81 o 
  -6  13   5      967.35      950.02    108.38 o 
  -5  13   5      127.04      110.82     47.72 o 
  -4  13   5     1049.14     1052.41     67.01 o 
  -3  13   5      348.13      302.01     45.89 o 
  -2  13   5      558.75      489.54     50.35 o 
  -1  13   5      399.48      401.16     47.90 o 
   0  13   5       60.93       55.36     31.31 o 
   1  13   5      413.30      416.89     46.12 o 
   2  13   5      548.69      576.49     57.72 o 
   3  13   5      353.92      221.00     47.91 o 
   4  13   5     1096.79     1082.56     70.07 o 
   5  13   5       73.56      121.49     37.76 o 
   6  13   5      971.06      945.06     70.76 o 
   7  13   5      364.53      402.79     53.40 o 
   8  13   5      348.63      383.36     53.06 o 
   9  13   5      724.29      759.14     67.68 o 
  10  13   5        9.67        7.49     41.32 o 
  11  13   5        4.62       30.45     47.62 o 
  12  13   5      157.43      291.80     86.04 o 
  13  13   5      122.92       96.50     69.75 o 
 -13  14   5      202.71      225.86     81.36 o 
 -12  14   5      551.79      502.01     91.79 o 
 -11  14   5      410.47      460.90     97.50 o 
 -10  14   5       60.27       94.09     72.67 o 
  -9  14   5      102.55      268.62     90.46 o 
  -8  14   5      101.27      110.58     51.95 o 
  -7  14   5       78.13       39.38     47.77 o 
  -6  14   5      111.12      139.10     51.02 o 
  -5  14   5      755.76      868.62     88.55 o 
  -4  14   5     1100.84     1051.68    103.07 o 
  -3  14   5     1105.47     1115.06     75.56 o 
  -2  14   5      189.63      202.33     49.08 o 
  -1  14   5      677.96      771.63     79.47 o 
   0  14   5       88.03       61.90     33.27 o 
   1  14   5      705.43      676.94     59.78 o 
   2  14   5      194.77      223.93     46.82 o 
   3  14   5     1100.80     1063.20     79.37 o 
   4  14   5     1092.43     1135.39     93.11 o 
   5  14   5      783.71      870.05     69.05 o 
   6  14   5      122.06      200.52     46.16 o 
   7  14   5       87.78       98.18     43.43 o 
   8  14   5       83.75       67.45     44.14 o 
   9  14   5       93.67       42.64     43.91 o 
  10  14   5       64.64       71.31     51.09 o 
  11  14   5      423.99      413.21     75.41 o 
  12  14   5      529.34      600.84     87.34 o 
  13  14   5      182.67      151.88     83.98 o 
  14  14   5       28.83       36.44     69.63 o 
 -14  15   5      162.56      219.61     88.48 o 
 -13  15   5        3.78       89.92     72.04 o 
 -12  15   5      684.61      689.11    126.77 o 
 -11  15   5      328.68      396.57    111.98 o 
 -10  15   5      515.20      480.38    109.06 o 
  -9  15   5       26.69      165.00     85.51 o 
  -8  15   5      258.63      263.21     77.70 o 
  -7  15   5      796.79      884.60     89.03 o 
  -6  15   5      329.12      272.97     65.53 o 
  -5  15   5      225.45      227.15     59.65 o 
  -4  15   5      329.69      292.90     63.09 o 
  -3  15   5      846.10      829.08     78.36 o 
  -2  15   5       99.09      107.99     43.91 o 
  -1  15   5      741.36      704.99     73.91 o 
   0  15   5       67.67      107.69     43.14 o 
   1  15   5      773.20      696.15     62.57 o 
   2  15   5      118.12       59.39     35.21 o 
   3  15   5      770.33      767.17     71.16 o 
   4  15   5      319.86      302.33     50.67 o 
   5  15   5      209.55      146.68     46.39 o 
   6  15   5      365.31      369.38     55.09 o 
   7  15   5      742.41      761.57     71.84 o 
   8  15   5      282.59      305.96     55.75 o 
   9  15   5       33.91       65.46     52.08 o 
  10  15   5      503.74      481.29     73.10 o 
  11  15   5      343.72      387.41     75.21 o 
  12  15   5      686.09      594.87     93.39 o 
  13  15   5        5.22       45.16     63.49 o 
  14  15   5      163.88      217.91     93.37 o 
  15  15   5        8.39       11.74     73.80 o 
 -15  16   5       76.20       66.80     78.47 o 
 -14  16   5      247.09      220.36    106.45 o 
 -13  16   5      132.57       53.71     93.99 o 
 -12  16   5       88.05      175.29     90.83 o 
 -11  16   5      139.40       73.47     85.64 o 
 -10  16   5       13.04       44.88     79.61 o 
  -9  16   5      213.08      200.12     94.38 o 
  -8  16   5      254.58      367.58    104.61 o 
  -7  16   5       71.79       97.47     58.81 o 
  -6  16   5       84.98       75.48     55.64 o 
  -5  16   5       55.62       70.50     54.33 o 
  -4  16   5      201.05      179.13     58.07 o 
  -3  16   5      218.57      138.66     60.04 o 
  -2  16   5     1367.71     1238.17    118.42 o 
  -1  16   5      318.59      450.88     71.25 o 
   0  16   5      886.50      818.91     71.24 o 
   1  16   5      312.24      269.67     77.32 o 
   2  16   5     1259.60     1233.39    114.55 o 
   3  16   5      192.27      227.01     52.15 o 
   4  16   5      219.82      201.33     48.93 o 
   5  16   5       74.76       73.89     43.80 o 
   6  16   5       96.24       82.59     49.07 o 
   7  16   5       59.00       87.73     46.81 o 
   8  16   5      255.64      160.70     57.76 o 
   9  16   5      211.74      236.30     64.77 o 
  10  16   5       16.71       61.51     56.66 o 
  11  16   5      157.84      128.79     59.25 o 
  12  16   5       95.78      119.92     56.57 o 
  13  16   5      139.55      179.85     73.32 o 
  14  16   5      223.00      256.92     84.83 o 
  15  16   5       60.81      102.94     70.79 o 
  16  16   5       18.98       29.44     71.11 o 
 -15  17   5       34.70       59.40    103.94 o 
 -14  17   5       81.68       96.77    101.79 o 
 -13  17   5      125.26       59.46     96.62 o 
 -12  17   5      209.54      184.08    101.73 o 
 -11  17   5       13.13       56.61     91.28 o 
 -10  17   5       33.01       34.92     85.44 o 
  -9  17   5      394.25      478.44    118.18 o 
  -8  17   5      233.42      140.58     93.48 o 
  -7  17   5      165.78      256.47     82.67 o 
  -6  17   5      177.91      192.55     73.06 o 
  -5  17   5      333.79      322.12     89.75 o 
  -4  17   5      841.10      785.87     87.18 o 
  -3  17   5      506.75      404.82     73.37 o 
  -2  17   5       84.09      156.49     61.58 o 
  -1  17   5      161.38      169.23     59.18 o 
   0  17   5      500.96      528.86     76.61 o 
   1  17   5      187.35      214.02     53.05 o 
   2  17   5       79.16       97.85     51.24 o 
   3  17   5      500.77      554.57     64.75 o 
   4  17   5      780.87      833.10     87.04 o 
   5  17   5      334.40      351.70     60.83 o 
   6  17   5      187.98      173.50     52.54 o 
   7  17   5      158.49      150.35     58.01 o 
   8  17   5      223.89      153.12     62.36 o 
   9  17   5      402.31      511.38     78.17 o 
  10  17   5       31.74       51.93     56.12 o 
  11  17   5       10.13       14.89     56.61 o 
  12  17   5      236.38      247.10     74.05 o 
  13  17   5      104.95       94.23     73.71 o 
  14  17   5       82.14      114.57     78.37 o 
  15  17   5       36.11       93.06     75.20 o 
 -14  18   5       39.57       47.16    102.05 o 
 -13  18   5      117.50       27.58     82.45 o 
 -12  18   5       44.25       49.82     89.02 o 
 -11  18   5       28.58        1.30     81.08 o 
 -10  18   5       70.90        5.58     90.28 o 
  -9  18   5       25.65       48.77     92.62 o 
  -8  18   5      148.36      192.90    104.85 o 
  -7  18   5      291.53      227.26     97.20 o 
  -6  18   5      184.73      140.33     76.62 o 
  -5  18   5      181.09       90.23     74.05 o 
  -4  18   5       71.56       49.56     55.51 o 
  -3  18   5      772.29      801.73     93.83 o 
  -2  18   5      181.32      171.22     67.60 o 
  -1  18   5       36.87       67.10     56.91 o 
   0  18   5       90.60       90.90     58.80 o 
   1  18   5       32.40       37.81     46.24 o 
   2  18   5      185.71      257.51     63.28 o 
   3  18   5      757.07      732.59     81.18 o 
   4  18   5       66.47       97.88     45.62 o 
   5  18   5      188.00      203.43     53.99 o 
   6  18   5      197.08      174.92     63.05 o 
   7  18   5      286.32      167.43     63.79 o 
   8  18   5      142.64      129.46     58.58 o 
   9  18   5       19.54       83.61     57.30 o 
  10  18   5       75.59      135.67     61.85 o 
  11  18   5       30.26       41.65     61.26 o 
  12  18   5       50.41      102.29     65.98 o 
  13  18   5      117.08       80.56     73.50 o 
  14  18   5       40.22       24.69     69.01 o 
 -13  19   5        6.80        1.30     91.48 o 
 -12  19   5       12.95       15.97     91.87 o 
 -11  19   5       26.43       47.43     90.47 o 
 -10  19   5       21.55       82.20     96.65 o 
  -9  19   5       35.53      120.84    105.57 o 
  -8  19   5       54.11       54.57     95.59 o 
  -7  19   5       48.17       14.74     88.95 o 
  -6  19   5      253.38      191.60     87.36 o 
  -5  19   5        6.58       84.03     73.12 o 
  -4  19   5       89.71      121.29     80.27 o 
  -3  19   5       34.04       27.05     59.31 o 
  -2  19   5      161.53       99.53     69.50 o 
  -1  19   5      152.56      108.49     65.64 o 
   0  19   5       18.92       32.34     63.29 o 
   1  19   5      136.71      132.54     49.68 o 
   2  19   5      187.27      210.31     75.09 o 
   3  19   5       34.05       22.37     55.09 o 
   4  19   5       86.05       62.57     57.60 o 
   5  19   5        3.74       23.19     55.50 o 
   6  19   5      251.20      253.64     69.48 o 
   7  19   5       69.45       62.15     58.86 o 
   8  19   5       46.91      111.90     60.56 o 
   9  19   5       32.21       82.16     61.64 o 
  10  19   5       15.85       53.78     59.84 o 
  11  19   5       32.12       68.94     59.21 o 
  12  19   5       15.39       27.33     61.38 o 
  13  19   5        9.17       44.66     71.26 o 
 -11  20   5       37.14        0.00    123.69 o 
 -10  20   5       18.48       49.38     94.65 o 
  -9  20   5       50.80      171.45    108.82 o 
  -8  20   5       42.94        2.89     89.21 o 
  -7  20   5       66.38       42.89    101.56 o 
  -6  20   5      164.76       38.61     93.84 o 
  -5  20   5       22.89       14.66     74.84 o 
  -4  20   5       11.84       49.01     78.73 o 
  -3  20   5       14.83       72.56     75.33 o 
  -2  20   5      155.40      181.74     73.44 o 
  -1  20   5      157.80      185.47     73.45 o 
   0  20   5      114.86      124.15     71.85 o 
   1  20   5      147.20      159.45     81.42 o 
   2  20   5      158.08      258.43     82.32 o 
   3  20   5       14.93       52.64     65.92 o 
   4  20   5       15.17       82.16     71.21 o 
   5  20   5       20.22       36.05     61.88 o 
   6  20   5      170.73      182.94     66.80 o 
   7  20   5       64.45       48.16     60.85 o 
   8  20   5       37.47       74.80     62.40 o 
   9  20   5       40.30       46.01     64.31 o 
  10  20   5       17.06       62.46     62.82 o 
  11  20   5       35.63      153.86     72.93 o 
 -10  21   5       26.64       20.05     94.74 o 
  -9  21   5       87.87      128.33    105.03 o 
  -8  21   5        5.31       15.27    101.96 o 
  -7  21   5       10.82      127.97    100.85 o 
  -6  21   5       74.71      215.71    107.66 o 
  -5  21   5        3.35       26.94     96.18 o 
  -4  21   5       30.80       32.87     76.39 o 
  -3  21   5       13.47       67.27     82.87 o 
  -2  21   5      140.71       39.74     78.06 o 
  -1  21   5        8.42        8.13     64.97 o 
   0  21   5      353.47      323.28     88.07 o 
   1  21   5        7.46       54.07     74.02 o 
   2  21   5      145.68      150.38     82.67 o 
   3  21   5       13.97       27.73     82.83 o 
   4  21   5       23.10       66.84     80.55 o 
   5  21   5        2.29       47.57     66.32 o 
   6  21   5       78.77       71.58     69.23 o 
   7  21   5        7.66        4.83     67.98 o 
   8  21   5        5.81       73.84     64.54 o 
   9  21   5       94.55      104.90     68.88 o 
  10  21   5       30.15      113.85     69.31 o 
  -7  22   5       52.33      189.42    113.12 o 
  -6  22   5       30.00        2.25     89.67 o 
  -5  22   5       70.51      124.88    109.83 o 
  -4  22   5       62.78       53.52     79.31 o 
  -3  22   5        6.78        9.14     77.31 o 
  -2  22   5       15.90      143.33     90.69 o 
  -1  22   5       38.30       46.52     78.04 o 
   0  22   5        4.64       67.70     79.39 o 
   1  22   5       41.61       96.07     75.14 o 
   2  22   5       11.49        3.20     81.05 o 
   3  22   5        5.52       78.80    107.78 o 
   4  22   5       59.06      118.36     94.14 o 
   5  22   5       69.99       84.83     83.26 o 
   6  22   5       26.60       60.16     82.73 o 
   7  22   5       51.21      110.88     77.74 o 
  -3  23   5        0.31       30.08     88.54 o 
  -2  23   5        9.98      116.98     89.14 o 
  -1  23   5       11.62       79.38     82.11 o 
   0  23   5        0.28       11.08     79.71 o 
   1  23   5       13.15      118.55    106.06 o 
   2  23   5       13.15      138.78     94.24 o 
   3  23   5        0.15      125.06    102.54 o 
   0   1   6       97.17       83.07     14.02 o 
   1   1   6     4961.03     5113.94    130.10 o 
  -1   2   6     3451.11     3580.57    103.39 o 
   0   2   6      108.30       81.69     15.44 o 
   1   2   6     2955.83     2924.54     83.32 o 
   2   2   6     6671.80     7513.18    141.54 o 
  -2   3   6    10756.25    11679.25    208.70 o 
  -1   3   6      429.80      512.25     35.07 o 
   0   3   6     3809.41     3971.63    103.53 o 
   1   3   6      493.02      474.74     39.62 o 
   2   3   6    10408.57    11095.60    265.00 o 
   3   3   6     2196.37     2480.16     64.50 o 
  -3   4   6    10563.88    10983.95    201.69 o 
  -2   4   6     7315.79     7765.77    174.91 o 
  -1   4   6     5528.95     5295.83    321.63 o 
   0   4   6       91.87       89.88     17.47 o 
   1   4   6     5275.13     5445.41    110.65 o 
   2   4   6     7304.82     7722.97    137.92 o 
   3   4   6     9822.44    10181.90    175.17 o 
   4   4   6     2452.18     2297.41     63.30 o 
  -4   5   6     4264.76     4624.31    105.17 o 
  -3   5   6     3712.96     3481.63     92.57 o 
  -2   5   6      668.10      625.08     42.38 o 
  -1   5   6    10920.59    10673.97    507.26 o 
   0   5   6     3739.48     3976.57     84.40 o 
   1   5   6    10065.44    10383.08    191.10 o 
   2   5   6      717.79      677.32     33.31 o 
   3   5   6     3847.08     3739.56     77.74 o 
   4   5   6     4328.37     4455.96    116.91 o 
   5   5   6     4529.50     4263.75     92.64 o 
  -5   6   6     5396.84     5381.65    112.32 o 
  -4   6   6      222.43      186.57     26.34 o 
  -3   6   6     1922.59     2242.40     86.19 o 
  -2   6   6     1963.44     2038.74     75.05 o 
  -1   6   6     1814.25     1534.80     60.91 o 
   0   6   6       45.01       51.24     19.31 o 
   1   6   6     1727.72     1570.27     48.76 o 
   2   6   6     1854.76     1923.45     56.24 o 
   3   6   6     1761.53     1921.22     81.25 o 
   4   6   6      239.85      156.41     25.13 o 
   5   6   6     5436.76     5462.72    112.16 o 
   6   6   6     6543.08     6681.27    149.42 o 
  -6   7   6     2201.79     2125.53     88.41 o 
  -5   7   6     2161.52     2243.63     89.72 o 
  -4   7   6     3593.96     3614.63    100.02 o 
  -3   7   6     6880.25     6168.40    151.73 o 
  -2   7   6      299.57      285.96     25.68 o 
  -1   7   6     3493.13     3357.70     87.87 o 
   0   7   6     4033.05     3783.92     92.48 o 
   1   7   6     3869.27     3762.83     85.41 o 
   2   7   6      397.90      381.17     30.48 o 
   3   7   6     6793.15     5829.95    120.47 o 
   4   7   6     3755.35     3842.08    103.09 o 
   5   7   6     2180.47     2075.48     66.05 o 
   6   7   6     2204.67     2274.19     88.09 o 
   7   7   6      345.10      394.22     43.82 o 
  -7   8   6     1796.44     1824.40     91.78 o 
  -6   8   6      532.48      603.34     57.60 o 
  -5   8   6      300.10      334.05     33.63 o 
  -4   8   6     1805.77     1665.96     76.72 o 
  -3   8   6     3741.50     3645.87    110.33 o 
  -2   8   6     6097.71     6256.56    131.01 o 
  -1   8   6     3563.46     3391.07     82.58 o 
   0   8   6     1137.71     1361.57     50.84 o 
   1   8   6     3511.35     3308.02     91.43 o 
   2   8   6     5988.33     6059.18    128.69 o 
   3   8   6     3462.86     3451.84     80.39 o 
   4   8   6     1990.01     2083.42     69.73 o 
   5   8   6      365.80      370.02     32.10 o 
   6   8   6      534.02      616.56     49.20 o 
   7   8   6     1784.58     1686.98     80.95 o 
   8   8   6     1035.16      969.50     64.49 o 
  -8   9   6        8.28       10.32     32.01 o 
  -7   9   6      526.14      465.08     52.07 o 
  -6   9   6      813.70      765.37     63.41 o 
  -5   9   6     1854.15     2129.24    100.86 o 
  -4   9   6     5309.21     5154.03    108.86 o 
  -3   9   6      504.93      560.05     36.70 o 
  -2   9   6     2917.55     2902.26     78.74 o 
  -1   9   6     1372.09     1409.70     57.68 o 
   0   9   6     6845.01     7450.94    144.19 o 
   1   9   6     1508.00     1514.55     58.21 o 
   2   9   6     2846.96     2771.78     77.47 o 
   3   9   6      430.68      479.08     38.94 o 
   4   9   6     5027.06     4960.95    125.30 o 
   5   9   6     1639.59     1819.61     99.05 o 
   6   9   6      768.71      754.54     56.08 o 
   7   9   6      501.78      429.85     46.88 o 
   8   9   6        6.51       17.08     29.78 o 
   9   9   6     1704.74     1770.67     96.78 o 
  -9  10   6      580.54      524.02     64.56 o 
  -8  10   6       18.41       24.97     32.45 o 
  -7  10   6      161.80      148.90     41.31 o 
  -6  10   6       81.15       90.28     37.86 o 
  -5  10   6      506.79      491.42     59.41 o 
  -4  10   6      105.49      126.15     28.09 o 
  -3  10   6     3250.93     3320.82     85.62 o 
  -2  10   6     4290.41     3912.22    163.30 o 
  -1  10   6      252.90      356.21     33.47 o 
   0  10   6      206.60      193.23     27.47 o 
   1  10   6      301.10      325.24     32.41 o 
   2  10   6     4212.76     3847.10     89.79 o 
   3  10   6     3423.02     3544.69    101.17 o 
   4  10   6      119.10      129.03     37.22 o 
   5  10   6      495.62      388.34     42.80 o 
   6  10   6       58.86       76.73     31.47 o 
   7  10   6      201.00      220.39     38.00 o 
   8  10   6       25.44       13.74     31.66 o 
   9  10   6      587.90      576.87     55.87 o 
  10  10   6     1755.55     1681.99     97.80 o 
 -10  11   6      692.31      624.22     73.37 o 
  -9  11   6      106.61      142.71     45.49 o 
  -8  11   6      488.75      456.93     58.01 o 
  -7  11   6      646.05      730.88    104.34 o 
  -6  11   6       22.21       37.78     39.49 o 
  -5  11   6      584.88      368.89     76.25 o 
  -4  11   6     1360.77     1608.67    117.99 o 
  -3  11   6      822.47      794.12     56.79 o 
  -2  11   6     4606.08     4333.90    110.17 o 
  -1  11   6      383.38      400.48     39.34 o 
   0  11   6     1342.14     1438.88     61.88 o 
   1  11   6      426.44      451.13     43.43 o 
   2  11   6     4654.58     4360.76    110.05 o 
   3  11   6      791.99      863.74     53.35 o 
   4  11   6     1364.85     1460.47     82.42 o 
   5  11   6      529.51      456.01     62.96 o 
   6  11   6       41.30       30.57     27.14 o 
   7  11   6      672.24      671.95     74.29 o 
   8  11   6      502.47      430.52     48.34 o 
   9  11   6      105.33       50.17     35.01 o 
  10  11   6      615.32      693.03     65.77 o 
  11  11   6      710.31      812.07     89.13 o 
 -11  12   6      151.90      156.99     55.05 o 
 -10  12   6      385.66      386.89     59.90 o 
  -9  12   6      656.33      674.92     76.41 o 
  -8  12   6      493.88      477.96     66.98 o 
  -7  12   6      831.56      740.72    103.11 o 
  -6  12   6      816.67      946.07     84.60 o 
  -5  12   6      405.31      319.49     59.72 o 
  -4  12   6     1715.32     1519.65    101.65 o 
  -3  12   6     3451.49     3434.87    132.24 o 
  -2  12   6     1086.10     1156.59     69.59 o 
  -1  12   6     1061.13     1038.19     58.18 o 
   0  12   6      196.00      212.57     32.89 o 
   1  12   6     1082.68     1105.55     57.02 o 
   2  12   6     1138.63     1240.93     61.79 o 
   3  12   6     3519.64     3476.88    113.60 o 
   4  12   6     1775.71     1561.44     89.73 o 
   5  12   6      425.86      288.94     46.92 o 
   6  12   6      927.92      877.36     66.16 o 
   7  12   6      844.21      827.61     60.55 o 
   8  12   6      550.25      611.18     55.77 o 
   9  12   6      725.71      711.50     66.60 o 
  10  12   6      401.98      431.52     64.10 o 
  11  12   6      178.07      197.50     60.05 o 
  12  12   6       51.02       76.85     62.09 o 
 -12  13   6      121.18      110.76     64.96 o 
 -11  13   6       38.10       44.74     64.35 o 
 -10  13   6      103.95      136.03     73.48 o 
  -9  13   6       18.60       17.96     46.49 o 
  -8  13   6      109.72        7.08     45.84 o 
  -7  13   6      128.89      162.61     52.79 o 
  -6  13   6      727.66      760.75     80.42 o 
  -5  13   6     1382.14     1650.46    137.24 o 
  -4  13   6      513.73      519.39     71.15 o 
  -3  13   6     1085.69     1153.07    103.13 o 
  -2  13   6       69.85       98.37     40.07 o 
  -1  13   6      177.11      137.43     40.56 o 
   0  13   6     2729.09     2757.85    106.38 o 
   1  13   6      189.17      211.19     40.14 o 
   2  13   6       83.11       79.65     32.22 o 
   3  13   6     1141.17      988.33     84.69 o 
   4  13   6      664.24      560.02     67.41 o 
   5  13   6     1366.37     1613.41    151.53 o 
   6  13   6      746.54      820.23     66.08 o 
   7  13   6      150.03      105.22     40.38 o 
   8  13   6      106.31       75.16     42.19 o 
   9  13   6       15.73       43.28     43.19 o 
  10  13   6       79.92       61.55     46.18 o 
  11  13   6       26.65       70.76     50.77 o 
  12  13   6      138.81      152.93     70.63 o 
  13  13   6       77.84       55.40     61.48 o 
 -13  14   6      333.55      452.32     93.05 o 
 -12  14   6      113.28      103.16     70.21 o 
 -11  14   6      200.95      256.91     94.49 o 
 -10  14   6       26.91       15.92     72.03 o 
  -9  14   6       94.40       67.12     52.04 o 
  -8  14   6      194.10      246.82     65.35 o 
  -7  14   6      995.03      816.99     88.10 o 
  -6  14   6      215.48      149.35     60.14 o 
  -5  14   6       87.36      181.40     54.47 o 
  -4  14   6      998.20      933.55     90.97 o 
  -3  14   6      325.81      305.22     60.25 o 
  -2  14   6      703.57      659.44     85.94 o 
  -1  14   6      355.00      384.29     52.11 o 
   0  14   6      124.62      153.56     38.54 o 
   1  14   6      328.82      329.90     46.18 o 
   2  14   6      662.01      646.54     56.82 o 
   3  14   6      300.49      223.84     40.84 o 
   4  14   6      910.02      789.80     73.18 o 
   5  14   6       75.48       35.20     39.69 o 
   6  14   6      173.43      199.12     49.72 o 
   7  14   6     1013.13      811.12     76.73 o 
   8  14   6      198.48      173.20     49.99 o 
   9  14   6       93.40      145.10     48.92 o 
  10  14   6       15.81       64.94     52.28 o 
  11  14   6      186.14      168.74     59.81 o 
  12  14   6      114.91      112.28     62.76 o 
  13  14   6      322.51      313.50     83.03 o 
  14  14   6        0.17       72.58     68.87 o 
 -14  15   6      327.01      355.33     94.75 o 
 -13  15   6       66.46       97.85     75.82 o 
 -12  15   6      202.76      204.10    102.31 o 
 -11  15   6       18.26       76.19     87.42 o 
 -10  15   6       28.39      173.58     88.52 o 
  -9  15   6      116.23        4.14     74.59 o 
  -8  15   6      220.62      251.65     67.23 o 
  -7  15   6       90.35       32.72     49.89 o 
  -6  15   6      149.10      164.82     56.87 o 
  -5  15   6      274.59      245.02     63.22 o 
  -4  15   6       78.37      139.49     56.11 o 
  -3  15   6      453.67      408.87     70.39 o 
  -2  15   6      650.54      691.69     88.60 o 
  -1  15   6      253.17      235.24     95.42 o 
   0  15   6       33.77       21.53     41.19 o 
   1  15   6      241.21      216.29     43.94 o 
   2  15   6      641.48      768.17     62.97 o 
   3  15   6      438.10      392.09     72.99 o 
   4  15   6       88.92      123.85     46.33 o 
   5  15   6      258.30      200.50     48.74 o 
   6  15   6      140.45      150.81     47.98 o 
   7  15   6       81.97       76.97     44.12 o 
   8  15   6      245.97      275.18     55.94 o 
   9  15   6       98.99       83.51     49.20 o 
  10  15   6       30.49       41.86     54.06 o 
  11  15   6       13.58       66.49     58.14 o 
  12  15   6      190.03      241.10     71.89 o 
  13  15   6       71.36      199.47     71.63 o 
  14  15   6      331.22      350.25     94.14 o 
  15  15   6      205.48      110.80     83.57 o 
 -15  16   6        2.12       30.00     76.38 o 
 -14  16   6       32.89       48.18     77.69 o 
 -13  16   6      227.74      332.47     97.10 o 
 -12  16   6       28.93       79.86     88.91 o 
 -11  16   6       95.66      141.75     86.95 o 
 -10  16   6      152.75      277.50    101.83 o 
  -9  16   6     1018.79      900.27    139.99 o 
  -8  16   6      191.67       95.98     72.69 o 
  -7  16   6      351.96      272.02     71.49 o 
  -6  16   6      386.27      307.30     68.24 o 
  -5  16   6      130.32      137.44     60.48 o 
  -4  16   6      113.49       60.32     56.45 o 
  -3  16   6      399.58      346.96     71.53 o 
  -2  16   6      420.16      432.60     83.07 o 
  -1  16   6      106.38      138.07     94.10 o 
   0  16   6      202.40      182.15     67.83 o 
   1  16   6       95.31      123.49     47.92 o 
   2  16   6      384.97      445.10     68.30 o 
   3  16   6      378.04      309.41     56.46 o 
   4  16   6      126.48      131.69     45.86 o 
   5  16   6      151.20      212.83     51.91 o 
   6  16   6      423.76      473.32     72.06 o 
   7  16   6      327.67      353.57     60.27 o 
   8  16   6      204.09      161.52     68.32 o 
   9  16   6     1061.25     1180.37    103.04 o 
  10  16   6      152.10      240.99     62.97 o 
  11  16   6       98.28      122.42     62.28 o 
  12  16   6       33.34      131.65     66.46 o 
  13  16   6      234.36      228.12     78.46 o 
  14  16   6       38.38       51.64     74.09 o 
  15  16   6        0.85       57.05     83.87 o 
  16  16   6       24.57       55.56     86.00 o 
 -15  17   6        6.33        3.75     80.91 o 
 -14  17   6       63.24      101.91     85.63 o 
 -13  17   6      109.76       55.33     66.20 o 
 -12  17   6       36.07       85.68     98.53 o 
 -11  17   6       46.02        4.31     84.77 o 
 -10  17   6       55.31       31.09     93.65 o 
  -9  17   6       25.23       22.29     84.66 o 
  -8  17   6      294.67      218.89     97.13 o 
  -7  17   6      128.11       77.65     73.33 o 
  -6  17   6      206.15      104.87     65.29 o 
  -5  17   6      131.09      155.80     67.10 o 
  -4  17   6      154.08      250.90     68.28 o 
  -3  17   6      103.09       95.52     60.31 o 
  -2  17   6      243.50      197.34     65.59 o 
  -1  17   6      233.67      219.26     75.75 o 
   0  17   6     1113.39     1205.01    122.51 o 
   1  17   6      195.54      324.81     70.53 o 
   2  17   6      227.19      153.87     48.67 o 
   3  17   6      115.12       78.89     42.38 o 
   4  17   6      193.81      232.90     52.19 o 
   5  17   6      136.09      149.31     52.65 o 
   6  17   6      196.50      226.22     55.96 o 
   7  17   6      134.88       90.78     56.29 o 
   8  17   6      312.15      373.13     67.96 o 
   9  17   6       26.45        5.59     54.35 o 
  10  17   6       44.23       67.73     60.54 o 
  11  17   6       48.03      109.49     64.38 o 
  12  17   6       31.49       77.92     59.13 o 
  13  17   6      104.64      159.72     73.35 o 
  14  17   6       62.05       36.32     67.08 o 
  15  17   6        5.28      112.37     89.16 o 
 -14  18   6        8.67       36.59     78.04 o 
 -13  18   6       15.63        0.00     92.91 o 
 -12  18   6       54.96       62.48    106.26 o 
 -11  18   6       51.41       31.16     88.43 o 
 -10  18   6       18.50       53.59     84.44 o 
  -9  18   6       16.30       43.47     91.55 o 
  -8  18   6      116.45      125.95     95.61 o 
  -7  18   6      193.74       78.77     91.50 o 
  -6  18   6      193.78       88.33     77.29 o 
  -5  18   6      162.23      214.62     69.98 o 
  -4  18   6      409.60      307.05     74.69 o 
  -3  18   6       34.56       33.01     60.75 o 
  -2  18   6      211.38      179.56     67.96 o 
  -1  18   6      154.92      137.07     70.80 o 
   0  18   6      173.03       89.50     89.01 o 
   1  18   6      145.03      131.97     77.65 o 
   2  18   6      217.82      221.14     70.56 o 
   3  18   6       39.33       44.80     40.49 o 
   4  18   6      434.60      401.01     69.97 o 
   5  18   6      172.40      144.31     54.98 o 
   6  18   6      198.48      165.39     60.65 o 
   7  18   6      194.19      247.66     67.40 o 
   8  18   6      115.91      226.37     64.27 o 
   9  18   6       14.75       59.13     55.18 o 
  10  18   6       17.24      102.69     63.47 o 
  11  18   6       52.26       85.08     64.89 o 
  12  18   6       48.01      143.44     66.97 o 
  13  18   6       14.42       50.56     69.25 o 
  14  18   6        8.27       65.14     73.55 o 
 -13  19   6       11.67       92.15    112.03 o 
 -12  19   6       35.88       34.11     97.36 o 
 -11  19   6       15.55       44.26     98.93 o 
 -10  19   6       14.81      113.17    100.49 o 
  -9  19   6        2.23       48.63     87.85 o 
  -8  19   6      155.05      210.63    106.89 o 
  -7  19   6        3.71        1.83     77.77 o 
  -6  19   6       26.97       13.22     68.65 o 
  -5  19   6       69.47       21.84     67.15 o 
  -4  19   6       30.90       50.95     62.40 o 
  -3  19   6      344.37      493.71     84.76 o 
  -2  19   6      158.46      262.29     75.47 o 
  -1  19   6      612.43      541.47     97.79 o 
   0  19   6        3.76       54.85     72.73 o 
   1  19   6      590.89      513.69    101.61 o 
   2  19   6      172.32      152.99     75.03 o 
   3  19   6      358.47      387.45     90.18 o 
   4  19   6       34.59       66.55     56.51 o 
   5  19   6       66.55       38.40     63.79 o 
   6  19   6       35.88       85.30     58.13 o 
   7  19   6        7.72       44.28     58.81 o 
   8  19   6      140.33      125.52     65.29 o 
   9  19   6        3.19       30.92     58.62 o 
  10  19   6       12.76       27.07     60.33 o 
  11  19   6       15.47       46.57     63.43 o 
  12  19   6       36.20       87.94     65.97 o 
  13  19   6       10.30       42.86     74.26 o 
 -11  20   6       40.43        5.30     97.73 o 
 -10  20   6       54.59       45.21     99.09 o 
  -9  20   6        1.54       81.83    105.25 o 
  -8  20   6       11.01        1.59     89.11 o 
  -7  20   6       67.42       19.47     87.62 o 
  -6  20   6       65.75      106.40    104.22 o 
  -5  20   6        2.93       41.82     75.18 o 
  -4  20   6       16.89       62.89     79.00 o 
  -3  20   6       86.45      153.35     88.16 o 
  -2  20   6       54.14       81.96     70.27 o 
  -1  20   6       18.24       59.14     71.06 o 
   0  20   6      217.33      308.03     84.36 o 
   1  20   6       16.05      104.83     77.02 o 
   2  20   6       48.35      163.80     76.87 o 
   3  20   6       82.94       69.38     76.03 o 
   4  20   6       19.57       87.02     75.88 o 
   5  20   6        1.79      111.90     77.85 o 
   6  20   6       65.79      120.12     74.37 o 
   7  20   6       63.01      107.33     65.84 o 
   8  20   6        9.31       59.36     62.74 o 
   9  20   6        1.10       19.32     60.16 o 
  10  20   6       60.18      136.63     68.21 o 
  11  20   6       41.93       55.95     67.51 o 
  -9  21   6      163.41      185.01    116.35 o 
  -8  21   6       49.10       88.02    102.55 o 
  -7  21   6        0.19       66.17     99.66 o 
  -6  21   6       26.51      159.09     95.30 o 
  -5  21   6      270.41      106.35     83.42 o 
  -4  21   6        2.63        9.95     75.60 o 
  -3  21   6       29.13       14.86     72.92 o 
  -2  21   6       19.03       32.29     78.93 o 
  -1  21   6        2.26       29.72     67.82 o 
   0  21   6       89.83       67.73     72.90 o 
   1  21   6        0.23       77.14     76.94 o 
   2  21   6       21.47       40.63     77.27 o 
   3  21   6       29.73        5.54     80.54 o 
   4  21   6        2.00       10.74     78.17 o 
   5  21   6      272.47      397.34    120.29 o 
   6  21   6       24.56       48.63     69.33 o 
   7  21   6        0.16       13.31     68.54 o 
   8  21   6       45.42       62.85     73.69 o 
   9  21   6      167.84      180.11     73.74 o 
  -6  22   6        4.86        1.30     96.11 o 
  -5  22   6       26.56       82.73    110.06 o 
  -4  22   6       10.74       60.08     86.56 o 
  -3  22   6        8.22      110.70     89.85 o 
  -2  22   6       17.79        0.61     81.04 o 
  -1  22   6       27.58       42.48     78.97 o 
   0  22   6        3.40       79.74     70.45 o 
   1  22   6       27.24      100.88     79.33 o 
   2  22   6       20.08       48.92     89.44 o 
   3  22   6        5.75       65.63     84.28 o 
   4  22   6        9.88       36.26     82.57 o 
   5  22   6       28.95       41.80     85.09 o 
   6  22   6        4.14       84.99    109.09 o 
  -1  23   6        5.79       45.44     85.41 o 
   0  23   6       29.04      161.94    129.15 o 
   1  23   6        7.28       67.97     85.77 o 
   0   1   7     6456.53     6332.79    115.21 o 
   1   1   7      478.38      577.88     31.20 o 
  -1   2   7     5530.70     5917.75    119.56 o 
   0   2   7       12.60       13.38     15.15 o 
   1   2   7     6045.92     6407.47    131.37 o 
   2   2   7      491.65      566.44     34.84 o 
  -2   3   7       99.79       68.45     21.93 o 
  -1   3   7     1156.25     1114.18     50.40 o 
   0   3   7     1582.95     1625.57     63.75 o 
   1   3   7     1166.18     1205.08     51.45 o 
   2   3   7      163.36      174.79     22.27 o 
   3   3   7     2919.43     2835.60     67.51 o 
  -3   4   7     2712.96     2544.27     74.71 o 
  -2   4   7     4123.17     4322.02    105.27 o 
  -1   4   7     5588.37     5735.04    133.85 o 
   0   4   7     2962.18     2375.89    201.34 o 
   1   4   7     5082.66     5077.81    129.30 o 
   2   4   7     4200.83     4442.14    110.77 o 
   3   4   7     2659.46     2626.33     69.76 o 
   4   4   7    13133.20    13245.21    254.88 o 
  -4   5   7      748.16      687.46     42.93 o 
  -3   5   7     1205.62     1317.12     62.34 o 
  -2   5   7     2427.55     2236.31    109.93 o 
  -1   5   7     1275.96     1250.45     71.20 o 
   0   5   7     2832.50     2762.68     68.80 o 
   1   5   7     1237.41     1310.56     51.07 o 
   2   5   7     2802.46     2819.88     68.92 o 
   3   5   7     1165.12     1276.78     50.59 o 
   4   5   7      696.33      664.44     41.74 o 
   5   5   7     4888.30     4962.19    104.62 o 
  -5   6   7     1192.95     1206.70     54.98 o 
  -4   6   7     2781.23     2700.88     87.49 o 
  -3   6   7        6.34       18.01     23.30 o 
  -2   6   7    16859.07    17310.62    354.15 o 
  -1   6   7     4427.34     4583.93    117.24 o 
   0   6   7      998.06     1036.08     56.32 o 
   1   6   7     4304.28     4387.86     97.30 o 
   2   6   7    16959.25    17180.20    276.82 o 
   3   6   7        4.82       10.73     18.93 o 
   4   6   7     2755.81     2495.37     72.80 o 
   5   6   7     1124.63     1182.98     54.55 o 
   6   6   7      328.19      314.92     30.75 o 
  -6   7   7      329.47      267.71     43.55 o 
  -5   7   7     5308.65     5351.90    140.20 o 
  -4   7   7     4902.42     4987.77    121.85 o 
  -3   7   7     5808.24     6276.96    182.77 o 
  -2   7   7     4196.06     4073.24     89.31 o 
  -1   7   7      707.73      746.39     41.87 o 
   0   7   7     1253.18     1145.28     48.69 o 
   1   7   7      752.99      886.79     46.68 o 
   2   7   7     4369.10     4255.26     94.45 o 
   3   7   7     6093.53     6588.94    153.74 o 
   4   7   7     4801.87     5037.89    109.15 o 
   5   7   7     5083.92     4805.06    254.57 o 
   6   7   7      351.38      320.80     39.81 o 
   7   7   7     2138.51     1955.69     85.02 o 
  -7   8   7      637.78      555.47     52.53 o 
  -6   8   7      357.34      295.24     51.33 o 
  -5   8   7     1102.81     1089.88     67.74 o 
  -4   8   7     1511.61     1437.55     88.19 o 
  -3   8   7     3247.34     2959.86    110.41 o 
  -2   8   7     5966.24     6134.54    131.89 o 
  -1   8   7     4410.42     4759.97    116.07 o 
   0   8   7      104.44      117.39     25.79 o 
   1   8   7     4675.77     4924.81    122.59 o 
   2   8   7     6071.25     6311.27    135.60 o 
   3   8   7     3170.52     2931.45     80.30 o 
   4   8   7     1504.57     1487.44     92.45 o 
   5   8   7     1133.89     1180.64     70.05 o 
   6   8   7      335.32      402.19     43.83 o 
   7   8   7      618.00      604.83     54.25 o 
   8   8   7      185.88      209.16     38.28 o 
  -8   9   7      937.23      975.51     83.26 o 
  -7   9   7      833.36      841.40     63.73 o 
  -6   9   7       53.16       75.21     34.88 o 
  -5   9   7      456.37      536.02     65.30 o 
  -4   9   7      222.51      189.36     54.64 o 
  -3   9   7      256.56      171.97     33.45 o 
  -2   9   7     1737.23     1759.39     82.39 o 
  -1   9   7      719.48      801.19     44.30 o 
   0   9   7        0.31       15.23     20.64 o 
   1   9   7      686.60      697.65     42.76 o 
   2   9   7     1692.40     1662.54     64.70 o 
   3   9   7      315.06      327.23     31.53 o 
   4   9   7      186.77      144.37     26.65 o 
   5   9   7      469.39      576.50     50.88 o 
   6   9   7       34.26       34.56     29.40 o 
   7   9   7      719.69      743.09     55.33 o 
   8   9   7      950.47      906.02     79.13 o 
   9   9   7      429.79      410.47     58.60 o 
  -9  10   7      257.43      245.05     51.41 o 
  -8  10   7      422.02      379.46     56.01 o 
  -7  10   7      719.60      700.32     67.02 o 
  -6  10   7     1308.90     1328.04     77.76 o 
  -5  10   7      787.90      581.88    114.65 o 
  -4  10   7     4975.85     4789.86    143.88 o 
  -3  10   7     1810.21     1829.52     77.97 o 
  -2  10   7      368.50      334.98     52.10 o 
  -1  10   7     4410.65     4615.33    120.62 o 
   0  10   7       54.36       41.83     23.70 o 
   1  10   7     4322.98     4393.67    103.19 o 
   2  10   7      306.20      354.34     37.84 o 
   3  10   7     1919.79     1968.26     80.51 o 
   4  10   7     5047.48     4747.30    123.87 o 
   5  10   7      713.91      790.32     73.97 o 
   6  10   7     1340.70     1402.81     73.02 o 
   7  10   7      735.81      587.75     52.90 o 
   8  10   7      444.49      354.12     51.05 o 
   9  10   7      283.24      348.04     50.40 o 
  10  10   7     1060.36     1062.12     83.64 o 
 -10  11   7      173.00      160.68     62.88 o 
  -9  11   7      475.50      642.69     66.67 o 
  -8  11   7      885.92      744.74     83.65 o 
  -7  11   7      110.22       45.17     37.30 o 
  -6  11   7       84.54       68.34     37.31 o 
  -5  11   7      312.78      246.43     42.79 o 
  -4  11   7      867.42      923.51     89.85 o 
  -3  11   7     1497.95     1700.09     94.41 o 
  -2  11   7     2011.60     1996.15    176.03 o 
  -1  11   7      301.31      273.44     35.72 o 
   0  11   7      520.36      544.36     42.15 o 
   1  11   7      288.72      222.53     36.51 o 
   2  11   7     1978.75     2024.16     83.40 o 
   3  11   7     1387.22     1626.24     88.70 o 
   4  11   7      945.73      956.90     64.14 o 
   5  11   7      252.87      165.70     53.58 o 
   6  11   7       57.50       42.02     32.66 o 
   7  11   7       97.68       63.76     35.10 o 
   8  11   7      920.58      924.43     70.29 o 
   9  11   7      540.39      585.61     57.61 o 
  10  11   7      129.42      105.65     43.09 o 
  11  11   7     1165.45     1105.60     97.21 o 
 -11  12   7      144.48      164.74     61.73 o 
 -10  12   7      295.30      360.34     61.03 o 
  -9  12   7      246.07      232.79     57.55 o 
  -8  12   7      301.62      323.60     76.22 o 
  -7  12   7      234.59      191.64     47.83 o 
  -6  12   7      341.62      323.02     54.87 o 
  -5  12   7      324.10      332.21     50.88 o 
  -4  12   7      306.40      311.73     48.24 o 
  -3  12   7      264.75      279.72     48.68 o 
  -2  12   7      244.37      341.38     50.98 o 
  -1  12   7     3204.29     3190.80    105.11 o 
   0  12   7       37.80       57.22     30.90 o 
   1  12   7     2951.94     2875.66     96.94 o 
   2  12   7      261.81      222.93     41.65 o 
   3  12   7      218.09      164.25     38.60 o 
   4  12   7      286.98      384.33     48.46 o 
   5  12   7      376.07      212.73     64.93 o 
   6  12   7      380.55      407.06     49.96 o 
   7  12   7      256.79      203.44     46.46 o 
   8  12   7      293.85      360.87     63.01 o 
   9  12   7      220.41      191.68     46.65 o 
  10  12   7      272.73      287.22     57.58 o 
  11  12   7      141.37      159.95     55.91 o 
  12  12   7      318.01      374.78     71.91 o 
 -12  13   7       71.15      105.41     71.57 o 
 -11  13   7      161.79      157.60     60.27 o 
 -10  13   7      339.09      327.22     62.13 o 
  -9  13   7      474.87      470.21     66.98 o 
  -8  13   7      242.19      215.83     58.02 o 
  -7  13   7     1257.17     1300.68     94.38 o 
  -6  13   7      547.20      563.55     66.53 o 
  -5  13   7      423.75      503.76     59.23 o 
  -4  13   7       66.26       64.02     39.74 o 
  -3  13   7      727.12      548.84    163.73 o 
  -2  13   7      956.74     1020.59     83.82 o 
  -1  13   7      405.31      338.18     59.65 o 
   0  13   7        0.29       49.36     33.31 o 
   1  13   7      386.76      394.63     46.98 o 
   2  13   7      928.41      883.35     65.33 o 
   3  13   7      698.27      784.77     64.85 o 
   4  13   7       49.73       42.40     36.07 o 
   5  13   7      489.11      392.37     69.22 o 
   6  13   7      567.61      529.12     63.48 o 
   7  13   7     1272.19     1227.13     88.97 o 
   8  13   7      243.83      250.73     55.66 o 
   9  13   7      471.24      551.67     70.31 o 
  10  13   7      361.64      335.42     63.41 o 
  11  13   7      198.95      182.85     58.22 o 
  12  13   7       74.40       44.56     66.31 o 
  13  13   7        4.01       75.54     69.92 o 
 -13  14   7       33.23      102.21     77.32 o 
 -12  14   7       93.34      185.95     77.45 o 
 -11  14   7       28.05       29.72     60.33 o 
 -10  14   7       58.45      163.13     60.85 o 
  -9  14   7      364.22      268.69     66.24 o 
  -8  14   7      331.23      384.82     65.08 o 
  -7  14   7      288.68      260.23     60.77 o 
  -6  14   7      397.62      410.35     90.90 o 
  -5  14   7      482.89      454.01     58.33 o 
  -4  14   7      204.81      181.22     52.48 o 
  -3  14   7      621.97      758.84     97.11 o 
  -2  14   7      249.96      226.73     64.09 o 
  -1  14   7      855.46      848.91     83.65 o 
   0  14   7      315.54      302.38     63.97 o 
   1  14   7      961.16      948.42     72.24 o 
   2  14   7      244.21      260.91     47.19 o 
   3  14   7      718.55      681.77     62.81 o 
   4  14   7      220.06      136.52     35.87 o 
   5  14   7      524.26      455.61     54.75 o 
   6  14   7      425.10      414.32     62.92 o 
   7  14   7      250.50      308.85     58.64 o 
   8  14   7      323.94      287.10     59.21 o 
   9  14   7      378.80      284.85     63.07 o 
  10  14   7       66.79       23.63     46.13 o 
  11  14   7       34.31       73.63     58.48 o 
  12  14   7       93.39      120.05     73.51 o 
  13  14   7       28.30       88.35     72.55 o 
  14  14   7      600.84      657.27    155.60 o 
 -14  15   7      174.06       72.56     79.96 o 
 -13  15   7       93.63       60.73     73.58 o 
 -12  15   7      185.88      179.79     84.75 o 
 -11  15   7       19.14       66.76     55.70 o 
 -10  15   7      222.04      288.24     85.68 o 
  -9  15   7      114.09      126.41     57.48 o 
  -8  15   7      532.37      527.34     72.50 o 
  -7  15   7      111.91      109.37     52.63 o 
  -6  15   7      216.44      241.69     55.75 o 
  -5  15   7       70.14       71.14     47.53 o 
  -4  15   7       63.39       58.22     50.31 o 
  -3  15   7      116.70       79.97     41.51 o 
  -2  15   7      308.35      287.34     72.83 o 
  -1  15   7        7.35       15.00     47.94 o 
   0  15   7      202.73      172.52     63.77 o 
   1  15   7       11.86        7.66     56.01 o 
   2  15   7      324.48      338.67     59.18 o 
   3  15   7      104.15      181.44     46.23 o 
   4  15   7       56.51       43.22     30.40 o 
   5  15   7      102.60      131.60     43.25 o 
   6  15   7      241.71      178.76     50.20 o 
   7  15   7       90.39       65.94     48.55 o 
   8  15   7      492.13      465.97     67.07 o 
   9  15   7      122.58      157.71     57.31 o 
  10  15   7      228.49      187.49     67.26 o 
  11  15   7       17.16       68.48     59.48 o 
  12  15   7      215.25      222.60     75.49 o 
  13  15   7       97.37      125.84     73.90 o 
  14  15   7      169.21      232.06     87.96 o 
  15  15   7        2.75       33.34     68.81 o 
 -15  16   7       64.84       98.62     85.88 o 
 -14  16   7       39.04       40.76     74.98 o 
 -13  16   7      198.11      136.43     84.46 o 
 -12  16   7       32.89       26.39     71.97 o 
 -11  16   7       77.24       84.79     64.44 o 
 -10  16   7       78.19      145.27     75.97 o 
  -9  16   7      154.12      242.72     81.63 o 
  -8  16   7       55.41       78.64     55.59 o 
  -7  16   7      417.27      506.45     74.44 o 
  -6  16   7      161.06       87.46     55.02 o 
  -5  16   7      599.38      763.13     98.00 o 
  -4  16   7       57.06       55.43     50.74 o 
  -3  16   7      322.32      341.99     62.53 o 
  -2  16   7       69.85      108.13     59.29 o 
  -1  16   7      869.35      931.70    107.51 o 
   0  16   7      381.29      408.79     83.58 o 
   1  16   7      910.30      996.87    133.49 o 
   2  16   7       65.86      134.22     60.01 o 
   3  16   7      283.77      335.66     64.18 o 
   4  16   7       69.19       64.35     35.81 o 
   5  16   7      654.35      620.59     78.95 o 
   6  16   7      177.71      184.43     51.47 o 
   7  16   7      419.21      410.47     66.73 o 
   8  16   7       47.72       44.19     47.02 o 
   9  16   7      163.34      200.94     67.97 o 
  10  16   7       76.35       96.80     65.88 o 
  11  16   7       75.02      133.79     68.58 o 
  12  16   7       36.86       36.04     63.86 o 
  13  16   7      194.62      237.39     86.05 o 
  14  16   7       42.71        5.96     71.34 o 
  15  16   7       75.87      136.35     90.09 o 
  16  16   7       95.63      164.86     91.44 o 
 -15  17   7       43.93       85.45     82.52 o 
 -14  17   7      104.93      128.21     84.20 o 
 -13  17   7        4.01       16.96     73.69 o 
 -12  17   7       87.60       29.00     75.48 o 
 -11  17   7       24.59       44.48     76.03 o 
 -10  17   7      178.39      208.25     86.45 o 
  -9  17   7       53.44       55.68     67.57 o 
  -8  17   7      164.45      215.74     79.36 o 
  -7  17   7      190.68      238.79     73.47 o 
  -6  17   7      157.97      141.45     64.28 o 
  -5  17   7      339.06      278.56     74.77 o 
  -4  17   7      128.49      114.32     61.17 o 
  -3  17   7       29.26       69.11     57.98 o 
  -2  17   7      397.28      446.34     88.99 o 
  -1  17   7       22.04       52.64     67.54 o 
   0  17   7      167.88      103.11     66.73 o 
   1  17   7       22.68       13.50     56.33 o 
   2  17   7      383.19      316.79     91.48 o 
   3  17   7       39.72       57.84     52.17 o 
   4  17   7      120.81      101.50     38.55 o 
   5  17   7      317.31      243.90     53.76 o 
   6  17   7      160.97      146.28     49.90 o 
   7  17   7      211.12      212.67     55.89 o 
   8  17   7      158.95      124.80     71.75 o 
   9  17   7       60.16       45.44     54.27 o 
  10  17   7      185.19      236.00     86.07 o 
  11  17   7       37.26      118.64     67.65 o 
  12  17   7       81.14      174.07     73.27 o 
  13  17   7        6.37       56.41     79.51 o 
  14  17   7       95.72       94.97     84.39 o 
  15  17   7       41.43        1.09     79.99 o 
 -13  18   7        5.36       35.49     79.00 o 
 -12  18   7        8.83       96.57     80.15 o 
 -11  18   7       54.73      130.73     80.98 o 
 -10  18   7       12.14       46.99     78.64 o 
  -9  18   7        4.75       16.78     67.28 o 
  -8  18   7       48.53       77.89     79.58 o 
  -7  18   7       34.23      156.81     86.42 o 
  -6  18   7       15.55       42.04     72.43 o 
  -5  18   7       78.17       87.75     68.84 o 
  -4  18   7      122.35      184.75     70.20 o 
  -3  18   7       12.28        1.30     56.04 o 
  -2  18   7      104.11       61.47     63.28 o 
  -1  18   7      331.03      425.93     86.40 o 
   0  18   7       56.50       40.30     65.10 o 
   1  18   7      333.62      263.79     82.57 o 
   2  18   7      110.13       81.98     64.04 o 
   3  18   7       19.57       43.45     68.45 o 
   4  18   7      108.28       55.26     55.11 o 
   5  18   7       78.75       99.58     56.16 o 
   6  18   7       19.75       18.87     45.71 o 
   7  18   7       42.95       94.70     61.31 o 
   8  18   7       57.17      126.49     64.21 o 
   9  18   7        6.26       64.35     59.21 o 
  10  18   7       11.53       46.76     60.81 o 
  11  18   7       49.61       27.34     61.76 o 
  12  18   7        9.71        0.00     59.96 o 
  13  18   7        7.98       62.54     81.94 o 
 -12  19   7       20.60       37.87     79.15 o 
 -11  19   7       32.36       41.39     78.42 o 
 -10  19   7       70.70      121.00     93.00 o 
  -9  19   7       18.12       21.72     73.75 o 
  -8  19   7       38.88       13.56     73.60 o 
  -7  19   7      147.32       60.28     88.02 o 
  -6  19   7        2.75       89.63     81.95 o 
  -5  19   7      156.75      233.94     89.87 o 
  -4  19   7       60.72       78.06     67.05 o 
  -3  19   7       41.81       99.44     64.94 o 
  -2  19   7      198.05      264.64    107.64 o 
  -1  19   7       16.68       27.75     72.16 o 
   0  19   7      162.51      180.19     80.40 o 
   1  19   7       16.23       65.26     68.53 o 
   2  19   7      210.07      324.52     85.00 o 
   3  19   7       34.47      113.45     72.89 o 
   4  19   7       54.73      126.94     77.06 o 
   5  19   7      151.98      182.52     65.79 o 
   6  19   7        2.83       35.29     59.89 o 
   7  19   7      160.42      132.34     64.92 o 
   8  19   7       39.03       72.10     61.56 o 
   9  19   7       16.55       77.30     61.41 o 
  10  19   7       74.78      116.61     71.34 o 
  11  19   7       32.61       40.64     69.14 o 
  12  19   7       22.45       58.03     76.67 o 
 -10  20   7       39.98       36.47     84.60 o 
  -9  20   7       30.08      125.32     86.27 o 
  -8  20   7       69.92       66.78     78.86 o 
  -7  20   7       39.06       86.84     96.92 o 
  -6  20   7       81.87       72.00     75.98 o 
  -5  20   7       22.24       14.13     72.36 o 
  -4  20   7       73.88      118.72     85.53 o 
  -3  20   7        8.95      128.85     73.85 o 
  -2  20   7       65.59      119.44     72.26 o 
  -1  20   7       69.23      156.27     72.74 o 
   0  20   7       41.93       66.81     78.16 o 
   1  20   7       61.23      126.54     79.74 o 
   2  20   7       63.91      139.39     78.86 o 
   3  20   7       11.76      103.54     78.58 o 
   4  20   7       75.35       43.53     71.01 o 
   5  20   7       24.11       18.96     74.56 o 
   6  20   7       88.18      130.41     73.24 o 
   7  20   7       33.61      103.91     65.42 o 
   8  20   7       71.57       99.80     67.06 o 
   9  20   7       36.56       24.96     57.47 o 
  10  20   7       36.98       75.85     70.55 o 
  -8  21   7       73.11      114.27     88.49 o 
  -7  21   7       22.68       97.22     99.42 o 
  -6  21   7        2.10       30.21     94.90 o 
  -5  21   7        8.22       72.15     83.61 o 
  -4  21   7        8.09       53.40     82.20 o 
  -3  21   7        3.90       60.92     77.57 o 
  -2  21   7       23.83       56.53     70.30 o 
  -1  21   7       36.36      110.09     73.54 o 
   0  21   7       16.71       78.18     79.43 o 
   1  21   7       36.42       87.41     82.57 o 
   2  21   7       18.19       34.58     73.95 o 
   3  21   7        5.48       18.93     73.52 o 
   4  21   7        6.20       36.85     83.25 o 
   5  21   7       10.23       59.16     90.88 o 
   6  21   7        2.38       67.73     85.05 o 
   7  21   7       21.15       51.35     69.38 o 
   8  21   7       80.57       80.70     70.06 o 
  -5  22   7       31.03      151.72    107.08 o 
  -4  22   7       95.11      224.62     98.01 o 
  -3  22   7       22.30        0.28     78.49 o 
  -2  22   7       41.33      134.45     89.69 o 
  -1  22   7       24.51       44.88     72.11 o 
   0  22   7       30.55       86.53     76.87 o 
   1  22   7       27.66      147.54     86.27 o 
   2  22   7       43.74      119.68     84.04 o 
   3  22   7       22.48      139.90     98.29 o 
   4  22   7       96.03      194.25    103.27 o 
   5  22   7       31.63       20.95     85.86 o 
   0   0   8     1460.30     1712.40    135.80 o 
   0   1   8      186.85      148.75     21.55 o 
   1   1   8     1418.41     1352.94     52.40 o 
  -1   2   8     6838.54     6707.46    131.96 o 
   0   2   8     1256.10     1317.85     49.35 o 
   1   2   8     7325.01     6994.58    136.30 o 
   2   2   8        9.23       13.58     18.31 o 
  -2   3   8     1655.05     1673.73     67.00 o 
  -1   3   8     1971.15     2041.71     62.09 o 
   0   3   8     1297.80     1188.15     52.59 o 
   1   3   8     2016.72     2009.06     74.84 o 
   2   3   8     1981.13     2043.91     71.34 o 
   3   3   8     2429.17     2236.96     70.47 o 
  -3   4   8     6972.50     6536.34    150.56 o 
  -2   4   8     2040.87     2125.39     76.89 o 
  -1   4   8     4107.22     4522.45    103.07 o 
   0   4   8       18.69        8.85     14.08 o 
   1   4   8     4308.70     4658.50    107.46 o 
   2   4   8     2037.43     2247.54     67.49 o 
   3   4   8     6896.12     6624.48    132.59 o 
   4   4   8     1165.77     1229.67     59.16 o 
  -4   5   8     7430.91     7830.16    174.13 o 
  -3   5   8     6544.91     6290.49    147.25 o 
  -2   5   8      840.18      841.10     52.21 o 
  -1   5   8     5716.92     5981.71    273.94 o 
   0   5   8     2834.01     2843.00     70.71 o 
   1   5   8     5787.33     6243.10    126.64 o 
   2   5   8      808.59      826.12     43.03 o 
   3   5   8     6451.16     6504.79    130.81 o 
   4   5   8     7523.20     7743.55    155.19 o 
   5   5   8      973.90      941.92     52.85 o 
  -5   6   8      491.83      529.30     41.91 o 
  -4   6   8     8505.66     8236.18    184.47 o 
  -3   6   8     1376.54     1343.48     66.52 o 
  -2   6   8     4208.44     4168.44    116.25 o 
  -1   6   8      751.92      866.58     45.28 o 
   0   6   8       70.01       43.13     20.87 o 
   1   6   8      830.48      956.81     54.34 o 
   2   6   8     4179.81     3933.92     88.02 o 
   3   6   8     1426.35     1330.01     54.07 o 
   4   6   8     8561.76     8157.31    162.00 o 
   5   6   8      470.00      450.37     64.84 o 
   6   6   8       68.45       41.75     22.85 o 
  -6   7   8     1098.08     1153.44     72.17 o 
  -5   7   8     3903.24     3854.95    100.74 o 
  -4   7   8      739.17      871.14     73.14 o 
  -3   7   8      172.09      106.92     32.14 o 
  -2   7   8     3074.52     3209.34    110.94 o 
  -1   7   8    14357.21    14511.59    274.22 o 
   0   7   8      711.94      668.62     41.67 o 
   1   7   8    14028.38    14490.09    256.24 o 
   2   7   8     3248.58     3275.94     83.43 o 
   3   7   8      137.43      144.73     25.91 o 
   4   7   8      708.27      778.54     46.10 o 
   5   7   8     3728.92     3535.38    201.58 o 
   6   7   8     1118.74     1120.58     78.32 o 
   7   7   8      697.70      728.77     61.93 o 
  -7   8   8      781.43      718.40     59.42 o 
  -6   8   8     2940.82     3191.82    110.57 o 
  -5   8   8      626.65      659.20     55.49 o 
  -4   8   8     1929.12     2002.17     79.30 o 
  -3   8   8     1226.67     1313.66     72.42 o 
  -2   8   8     1709.92     1862.54     86.23 o 
  -1   8   8     1560.47     1828.75     64.94 o 
   0   8   8        3.36       47.69     20.95 o 
   1   8   8     1429.16     1750.46     66.19 o 
   2   8   8     1735.17     1795.98     69.40 o 
   3   8   8     1161.34     1278.86     54.70 o 
   4   8   8     1896.29     1784.13     66.88 o 
   5   8   8      660.11      600.83     68.74 o 
   6   8   8     2940.39     2932.01     98.10 o 
   7   8   8      721.44      690.42     54.89 o 
   8   8   8      292.90      228.42     40.82 o 
  -8   9   8      752.49      745.90     71.04 o 
  -7   9   8     2837.55     3167.13    113.79 o 
  -6   9   8      246.87      321.34     46.90 o 
  -5   9   8     1734.40     1758.42     89.95 o 
  -4   9   8      319.36      303.26     50.01 o 
  -3   9   8     1504.61     1575.44     74.03 o 
  -2   9   8     3340.49     3422.36    142.92 o 
  -1   9   8      670.26      668.58     51.29 o 
   0   9   8     2420.62     2547.53     76.70 o 
   1   9   8      743.26      773.77     45.13 o 
   2   9   8     2994.62     2930.21     81.34 o 
   3   9   8     1476.82     1503.77     63.81 o 
   4   9   8      328.64      335.03     39.21 o 
   5   9   8     1768.91     1831.71     83.70 o 
   6   9   8      240.68      153.62     34.32 o 
   7   9   8     2813.33     3037.54    111.43 o 
   8   9   8      761.13      799.06     61.75 o 
   9   9   8        1.57       21.88     35.32 o 
  -9  10   8      120.35       41.08     39.95 o 
  -8  10   8     1867.80     2035.95    102.56 o 
  -7  10   8      749.94      761.51     64.19 o 
  -6  10   8     1519.68     1632.64     90.35 o 
  -5  10   8     1477.70     1522.80    147.77 o 
  -4  10   8      412.70      403.41     52.75 o 
  -3  10   8      211.67      171.02     49.08 o 
  -2  10   8      881.27      733.10     60.89 o 
  -1  10   8     1312.64     1384.34     72.09 o 
   0  10   8        5.32       34.77     26.26 o 
   1  10   8     1347.37     1361.43     60.29 o 
   2  10   8      842.01      865.56     53.07 o 
   3  10   8      226.29      220.85     43.53 o 
   4  10   8      316.37      340.28     41.75 o 
   5  10   8     1522.27     1469.93     74.53 o 
   6  10   8     1510.49     1426.70    101.91 o 
   7  10   8      783.21      764.13     62.47 o 
   8  10   8     1907.01     2115.56    139.71 o 
   9  10   8       95.65       75.23     38.38 o 
  10  10   8      496.13      412.00     57.39 o 
 -10  11   8      172.38      256.39     51.38 o 
  -9  11   8      478.23      445.88     57.22 o 
  -8  11   8      819.45      720.49     65.58 o 
  -7  11   8     1262.42     1127.14     78.28 o 
  -6  11   8      686.48      826.32     67.46 o 
  -5  11   8      275.73      194.24     64.35 o 
  -4  11   8     3856.28     3900.97    135.39 o 
  -3  11   8      608.61      564.75     60.28 o 
  -2  11   8      475.98      499.53     56.99 o 
  -1  11   8      411.25      357.43     44.19 o 
   0  11   8     1044.78     1081.01     71.66 o 
   1  11   8      413.49      389.43     44.83 o 
   2  11   8      480.32      511.53     44.25 o 
   3  11   8      599.91      407.64     79.60 o 
   4  11   8     4025.13     3797.13    203.56 o 
   5  11   8      315.46      263.66     42.37 o 
   6  11   8      728.43      729.70     57.92 o 
   7  11   8     1272.99     1286.92     75.32 o 
   8  11   8      784.21      733.35     65.30 o 
   9  11   8      453.28      501.28     57.04 o 
  10  11   8      188.34      213.49     50.96 o 
  11  11   8       29.79       77.11     41.54 o 
 -11  12   8       53.77       35.31     49.95 o 
 -10  12   8       97.44      118.71     45.76 o 
  -9  12   8       25.25       67.87     42.45 o 
  -8  12   8        7.66       46.28     37.70 o 
  -7  12   8      720.80      751.05     83.92 o 
  -6  12   8       23.32       86.37     38.04 o 
  -5  12   8     1759.37     1902.45     97.64 o 
  -4  12   8      143.89      145.40     45.93 o 
  -3  12   8      221.58      166.41     53.75 o 
  -2  12   8      593.90      630.12     65.25 o 
  -1  12   8       47.03       47.80     42.54 o 
   0  12   8       61.26       66.45     36.13 o 
   1  12   8       47.98       54.79     32.44 o 
   2  12   8      602.30      525.69     54.17 o 
   3  12   8      234.37      174.89     45.02 o 
   4  12   8      181.69      169.50     42.22 o 
   5  12   8     1696.26     1699.11    110.49 o 
   6  12   8       18.67       30.05     32.15 o 
   7  12   8      813.48      880.93     66.63 o 
   8  12   8        5.01       52.10     37.16 o 
   9  12   8       16.21       47.80     38.32 o 
  10  12   8      101.81      131.54     42.48 o 
  11  12   8       56.51       63.37     54.94 o 
  12  12   8        0.77       17.76     52.85 o 
 -12  13   8      185.89      277.05     69.96 o 
 -11  13   8      186.93      159.18     64.46 o 
 -10  13   8       75.39       92.05     46.61 o 
  -9  13   8       34.66       74.88     45.18 o 
  -8  13   8       97.32       49.60     45.53 o 
  -7  13   8      400.97      384.62     59.07 o 
  -6  13   8      252.78      262.78     49.80 o 
  -5  13   8      252.87      168.50     47.24 o 
  -4  13   8      168.68       99.38     41.07 o 
  -3  13   8       86.71       66.74     43.59 o 
  -2  13   8     2128.35     2189.62    129.27 o 
  -1  13   8      636.83      607.49     71.29 o 
   0  13   8       73.03      100.70     48.34 o 
   1  13   8      646.39      594.50     71.50 o 
   2  13   8     2041.46     2079.58     99.67 o 
   3  13   8       95.51      127.18     42.79 o 
   4  13   8      158.77      134.19     40.52 o 
   5  13   8      277.28      211.03     45.77 o 
   6  13   8      316.21      232.60     48.64 o 
   7  13   8      385.46      243.29     48.30 o 
   8  13   8       73.98       70.24     39.23 o 
   9  13   8       32.89       52.64     44.05 o 
  10  13   8       80.38      168.06     52.47 o 
  11  13   8      185.39      103.92     58.75 o 
  12  13   8      182.85      214.49     68.04 o 
  13  13   8      103.98      196.85     98.60 o 
 -13  14   8      300.09      298.56     88.38 o 
 -12  14   8       97.10      146.94     73.71 o 
 -11  14   8      157.76      159.67     94.48 o 
 -10  14   8      357.09      334.40     79.86 o 
  -9  14   8      462.79      381.79     61.83 o 
  -8  14   8      301.62      259.35     58.44 o 
  -7  14   8       53.76       29.83     37.67 o 
  -6  14   8       93.32      101.24     48.82 o 
  -5  14   8        6.77       36.72     43.20 o 
  -4  14   8      227.38      198.50     54.84 o 
  -3  14   8      379.56      344.13     76.05 o 
  -2  14   8      212.54      202.69     55.25 o 
  -1  14   8       52.59       92.23     50.33 o 
   0  14   8      115.80      104.92     66.92 o 
   1  14   8       57.39       14.29     53.71 o 
   2  14   8      243.88      265.94     58.64 o 
   3  14   8      363.41      300.93     51.00 o 
   4  14   8      214.96      112.69     39.29 o 
   5  14   8       14.50       30.72     36.37 o 
   6  14   8       71.09      140.10     54.22 o 
   7  14   8       57.54       83.31     44.98 o 
   8  14   8      309.49      292.64     57.80 o 
   9  14   8      515.05      398.03     59.95 o 
  10  14   8      389.73      331.65     61.85 o 
  11  14   8      158.03      173.77     61.45 o 
  12  14   8       87.78      228.66     83.46 o 
  13  14   8      294.71      246.57     89.79 o 
  14  14   8       83.48       65.00     82.59 o 
 -14  15   8       15.19       23.68     78.74 o 
 -13  15   8      200.72      120.51     76.82 o 
 -12  15   8       54.79       73.68     77.15 o 
 -11  15   8      128.27      235.19     83.66 o 
 -10  15   8      369.47      386.47     90.79 o 
  -9  15   8       34.35       78.48     50.24 o 
  -8  15   8      232.23      111.94     49.72 o 
  -7  15   8       27.03       42.29     46.92 o 
  -6  15   8      219.81      183.71     60.80 o 
  -5  15   8        1.68       63.64     51.59 o 
  -4  15   8      384.07      469.00     65.81 o 
  -3  15   8      228.69      179.83     58.10 o 
  -2  15   8       63.77       43.59     50.84 o 
  -1  15   8      325.49      314.90     79.39 o 
   0  15   8      559.94      591.78     87.68 o 
   1  15   8      345.13      255.49     80.98 o 
   2  15   8       65.98       31.55     56.29 o 
   3  15   8      223.70      334.16     65.45 o 
   4  15   8      425.69      288.38     58.92 o 
   5  15   8        1.94       38.19     38.58 o 
   6  15   8      197.70      187.44     48.64 o 
   7  15   8       28.20       25.54     45.26 o 
   8  15   8      253.86      246.72     54.96 o 
   9  15   8       33.82       50.43     48.42 o 
  10  15   8      367.81      379.21     64.62 o 
  11  15   8      118.67      144.35     69.47 o 
  12  15   8       60.80      108.94     76.00 o 
  13  15   8      206.12       65.55     73.66 o 
  14  15   8       13.61      104.84     84.82 o 
  15  15   8        3.79        4.42     74.12 o 
 -15  16   8      146.68      139.08     90.38 o 
 -14  16   8       28.31       43.62     79.65 o 
 -13  16   8      120.58       21.34     74.16 o 
 -12  16   8        4.55        9.44     70.19 o 
 -11  16   8      492.59      351.16    133.66 o 
 -10  16   8        6.87       85.58     75.16 o 
  -9  16   8       18.43        7.31     59.56 o 
  -8  16   8      444.78      353.46     69.32 o 
  -7  16   8      157.95      176.30     62.99 o 
  -6  16   8       40.51       93.18     58.78 o 
  -5  16   8       25.14       78.84     57.24 o 
  -4  16   8      727.99      733.14     79.46 o 
  -3  16   8       26.59      115.89     54.35 o 
  -2  16   8       86.90       62.34     64.48 o 
  -1  16   8       49.89       54.63     58.62 o 
   0  16   8        0.03       30.65     62.81 o 
   1  16   8       43.72       62.59     63.75 o 
   2  16   8       89.67       21.03     61.57 o 
   3  16   8       28.68      104.68     65.36 o 
   4  16   8      777.60      841.66    100.98 o 
   5  16   8       30.44       44.33     41.98 o 
   6  16   8       33.54       78.04     47.83 o 
   7  16   8      152.08      151.58     53.13 o 
   8  16   8      429.61      438.11     65.62 o 
   9  16   8       22.20       69.04     48.51 o 
  10  16   8        5.86       37.57     53.32 o 
  11  16   8      506.32      492.14     82.88 o 
  12  16   8        5.15       36.66     71.04 o 
  13  16   8      113.15      140.48     82.51 o 
  14  16   8       28.01       60.92     81.63 o 
  15  16   8      138.05      115.54     84.30 o 
 -14  17   8       52.60       41.27     82.13 o 
 -13  17   8        5.30       67.60     86.09 o 
 -12  17   8       85.44       25.62     72.61 o 
 -11  17   8       93.87      102.25     72.36 o 
 -10  17   8      100.09       92.42     80.45 o 
  -9  17   8      134.52      170.68     87.92 o 
  -8  17   8       69.67      110.49     69.05 o 
  -7  17   8       52.94       41.28     56.49 o 
  -6  17   8      304.49      265.19     67.48 o 
  -5  17   8       36.20        8.78     53.57 o 
  -4  17   8      236.83      249.97     60.71 o 
  -3  17   8      700.71      787.85    108.79 o 
  -2  17   8      379.34      258.99     82.79 o 
  -1  17   8       66.21       67.20     70.12 o 
   0  17   8       41.21      111.08     73.03 o 
   1  17   8       63.89       58.78     71.12 o 
   2  17   8      412.23      291.19     82.14 o 
   3  17   8      743.28      760.09    110.87 o 
   4  17   8      251.00      224.90     77.05 o 
   5  17   8       36.45       85.19     49.01 o 
   6  17   8      330.90      279.62     69.33 o 
   7  17   8       41.18       30.80     47.98 o 
   8  17   8       67.17       43.48     52.53 o 
   9  17   8      129.75       77.46     56.01 o 
  10  17   8       99.54       95.62     61.72 o 
  11  17   8       94.65      101.60     71.40 o 
  12  17   8       73.36      141.93     71.19 o 
  13  17   8        5.66       69.37     75.59 o 
  14  17   8       55.18       66.47     85.61 o 
 -13  18   8       40.14       55.67     85.64 o 
 -12  18   8       13.23       78.42     79.65 o 
 -11  18   8       26.82      126.06     78.98 o 
 -10  18   8      122.07      142.84     83.64 o 
  -9  18   8       51.94       22.09     74.64 o 
  -8  18   8       53.08       23.41     69.10 o 
  -7  18   8        9.30       69.51     68.00 o 
  -6  18   8      309.78      320.65     71.62 o 
  -5  18   8       65.61      146.04     60.80 o 
  -4  18   8      149.60      155.01     69.74 o 
  -3  18   8       30.44       75.75     65.87 o 
  -2  18   8       61.17       56.53     66.49 o 
  -1  18   8      110.90       59.46     73.44 o 
   0  18   8        4.16       35.33     70.82 o 
   1  18   8      123.30       74.51     67.54 o 
   2  18   8       48.85      149.19     72.55 o 
   3  18   8       34.17       26.13     65.16 o 
   4  18   8      150.38       90.68     68.65 o 
   5  18   8       67.90      116.03     75.01 o 
   6  18   8      318.12      265.01     73.79 o 
   7  18   8       10.37       70.66     53.81 o 
   8  18   8       51.14       79.92     59.25 o 
   9  18   8       55.25       93.43     57.88 o 
  10  18   8      144.43      150.36     66.05 o 
  11  18   8       25.83      116.99     66.01 o 
  12  18   8       13.49       50.54     68.90 o 
  13  18   8       37.70       82.38     82.62 o 
 -11  19   8       12.22        3.35     78.53 o 
 -10  19   8       38.85      131.89     81.06 o 
  -9  19   8       47.69       71.64     80.68 o 
  -8  19   8        3.31        6.93     73.37 o 
  -7  19   8       20.19       14.90     67.16 o 
  -6  19   8       17.15       50.08     70.49 o 
  -5  19   8      131.18      132.60     73.65 o 
  -4  19   8      113.12      106.03     69.35 o 
  -3  19   8       46.24       48.70     67.65 o 
  -2  19   8       79.05       68.49     65.65 o 
  -1  19   8      239.11      302.10     89.20 o 
   0  19   8      666.12      673.19    103.04 o 
   1  19   8      228.08      220.78     83.96 o 
   2  19   8       78.31      126.04     64.23 o 
   3  19   8       42.43       89.02     75.11 o 
   4  19   8      111.41       61.95     72.17 o 
   5  19   8      120.93       93.26     74.92 o 
   6  19   8       20.57       15.27     70.94 o 
   7  19   8       21.61        6.77     69.51 o 
   8  19   8        3.90       36.70     58.35 o 
   9  19   8       52.45       63.38     63.75 o 
  10  19   8       46.80      117.40     66.60 o 
  11  19   8       12.95       39.39     65.82 o 
  -9  20   8       27.52       30.25     75.77 o 
  -8  20   8       18.16      100.00     82.84 o 
  -7  20   8        0.55       18.37     75.43 o 
  -6  20   8        9.44       64.44     83.31 o 
  -5  20   8       35.21       53.23     81.97 o 
  -4  20   8        9.82       24.37     65.31 o 
  -3  20   8       30.48      125.27     72.54 o 
  -2  20   8       21.97       41.48     64.99 o 
  -1  20   8      132.69      170.24     81.11 o 
   0  20   8       33.95       67.23     75.30 o 
   1  20   8      133.68      196.38     82.82 o 
   2  20   8       23.96       85.57     75.55 o 
   3  20   8       25.14      155.33     79.27 o 
   4  20   8        8.72       76.23     71.11 o 
   5  20   8       37.29       92.82     77.35 o 
   6  20   8        8.41       18.28     81.60 o 
   7  20   8        0.37       16.54     81.73 o 
   8  20   8       13.39       80.49     88.06 o 
   9  20   8       30.54      137.37     69.55 o 
  -7  21   8      152.43      153.77    111.80 o 
  -6  21   8        7.64        0.00     89.45 o 
  -5  21   8        4.85      142.24     80.88 o 
  -4  21   8       17.38       78.64     85.29 o 
  -3  21   8       24.03      111.92     73.42 o 
  -2  21   8       55.46       94.80     66.94 o 
  -1  21   8       28.61       89.03     74.08 o 
   0  21   8        0.23       43.94     70.93 o 
   1  21   8       29.72       87.68     77.96 o 
   2  21   8       56.54      172.84     84.85 o 
   3  21   8       24.81      160.28     83.30 o 
   4  21   8       19.18       54.36     82.27 o 
   5  21   8        6.11       49.44     90.64 o 
   6  21   8        5.14        0.00     78.51 o 
   7  21   8      158.65      227.49    106.28 o 
  -3  22   8       11.95       73.20     86.64 o 
  -2  22   8       13.37       91.14     90.12 o 
  -1  22   8       45.76      138.59     77.49 o 
   0  22   8       15.42       83.69     79.88 o 
   1  22   8       44.55      152.85     93.55 o 
   2  22   8       15.21       45.82     78.58 o 
   3  22   8       13.00       78.29     84.51 o 
   0   1   9     3831.44     4291.89     93.50 o 
   1   1   9     3014.74     3317.80     87.24 o 
  -1   2   9     4829.67     4991.31    159.32 o 
   0   2   9       50.98       38.11     20.24 o 
   1   2   9     4656.85     4677.10    125.69 o 
   2   2   9      883.89      887.02     50.30 o 
  -2   3   9     1867.96     2047.12     75.11 o 
  -1   3   9     1307.53     1508.51     60.99 o 
   0   3   9     3191.32     3152.06     79.42 o 
   1   3   9     1368.79     1540.14    106.71 o 
   2   3   9     1989.82     1964.73     77.61 o 
   3   3   9      114.69       84.37     22.70 o 
  -3   4   9     3630.20     3369.99     96.93 o 
  -2   4   9     7783.93     7924.20    176.39 o 
  -1   4   9     2109.29     2024.47     63.24 o 
   0   4   9     2359.27     2485.10     85.42 o 
   1   4   9     2273.46     2244.99     74.40 o 
   2   4   9     8031.54     8084.44    179.53 o 
   3   4   9     3815.46     3451.53    109.16 o 
   4   4   9      541.40      502.44     43.88 o 
  -4   5   9     1510.72     1259.36     68.10 o 
  -3   5   9     2381.83     2635.55     89.56 o 
  -2   5   9     6730.11     6995.15    163.19 o 
  -1   5   9      703.29      778.06     40.72 o 
   0   5   9     1991.68     2183.52    109.67 o 
   1   5   9      679.45      731.72     43.59 o 
   2   5   9     6442.17     6823.15    134.04 o 
   3   5   9     2469.37     2687.10     76.28 o 
   4   5   9     1612.63     1611.76     66.73 o 
   5   5   9     1143.10     1212.13     60.46 o 
  -5   6   9     1283.85     1287.76     70.99 o 
  -4   6   9     2251.52     2506.92     95.07 o 
  -3   6   9     2667.18     2775.63     92.33 o 
  -2   6   9     9723.23     9923.84    212.18 o 
  -1   6   9     5176.90     5201.84    125.90 o 
   0   6   9    11771.53    10773.75    194.31 o 
   1   6   9     5063.36     4980.87    112.65 o 
   2   6   9     9500.63    10022.63    176.87 o 
   3   6   9     2657.82     2776.78     75.56 o 
   4   6   9     2214.91     2461.41     80.85 o 
   5   6   9     1335.51     1335.68     61.94 o 
   6   6   9     1139.22     1198.77     74.43 o 
  -6   7   9     1196.17     1207.37     73.43 o 
  -5   7   9      207.91      238.34     51.39 o 
  -4   7   9     2022.48     2027.26     83.99 o 
  -3   7   9     3825.09     3752.33    111.36 o 
  -2   7   9        7.34       25.02     24.74 o 
  -1   7   9      762.07      692.42     65.26 o 
   0   7   9        3.19       24.24     22.43 o 
   1   7   9      744.37      665.86     45.74 o 
   2   7   9        8.37       36.70     21.68 o 
   3   7   9     3828.50     3864.34     92.77 o 
   4   7   9     1962.84     1948.78     98.91 o 
   5   7   9      173.59      142.10     35.69 o 
   6   7   9     1239.18     1217.10     74.14 o 
   7   7   9       62.64       55.28     32.80 o 
  -7   8   9      671.35      611.78     57.51 o 
  -6   8   9      992.20      932.95     68.15 o 
  -5   8   9     1627.75     1641.65     87.50 o 
  -4   8   9      416.42      490.99     56.91 o 
  -3   8   9       75.34       76.38     27.50 o 
  -2   8   9     3130.28     3102.01    116.79 o 
  -1   8   9      595.55      609.06     49.71 o 
   0   8   9     1278.14     1548.42     75.09 o 
   1   8   9      547.65      560.03     41.55 o 
   2   8   9     3159.61     3002.67     84.73 o 
   3   8   9       88.97      124.79     28.64 o 
   4   8   9      417.26      403.90     39.50 o 
   5   8   9     1630.12     1655.08     84.98 o 
   6   8   9      991.61     1039.29     99.54 o 
   7   8   9      720.85      721.50     57.86 o 
   8   8   9     3069.45     2950.11    117.77 o 
  -8   9   9      103.82      131.31     41.90 o 
  -7   9   9     1233.28     1138.15     80.71 o 
  -6   9   9      224.50      213.79     44.37 o 
  -5   9   9      303.79      256.63     46.69 o 
  -4   9   9      504.34      734.32     69.51 o 
  -3   9   9      888.56      857.89     97.60 o 
  -2   9   9      591.21      575.31     57.18 o 
  -1   9   9      374.53      444.39     60.91 o 
   0   9   9      352.38      388.41     46.51 o 
   1   9   9      378.90      301.63     39.61 o 
   2   9   9      637.13      681.93     45.31 o 
   3   9   9      817.69      888.00     52.79 o 
   4   9   9      491.17      538.19     48.56 o 
   5   9   9      312.17      331.04     44.48 o 
   6   9   9      234.74      177.70     39.01 o 
   7   9   9     1155.83      978.15     67.42 o 
   8   9   9      107.46       90.65     39.43 o 
   9   9   9     3055.49     3186.57    150.92 o 
  -9  10   9      157.52      192.36     47.13 o 
  -8  10   9     1223.25     1487.04     88.69 o 
  -7  10   9       92.30      128.95     42.66 o 
  -6  10   9      635.43      649.25     61.76 o 
  -5  10   9      178.09      180.19     44.13 o 
  -4  10   9     1391.36     1139.87    113.76 o 
  -3  10   9     1082.91     1035.55     88.60 o 
  -2  10   9       54.31       71.08     36.63 o 
  -1  10   9     1281.76     1439.50     77.01 o 
   0  10   9      180.45      205.88     38.42 o 
   1  10   9     1281.95     1365.22     81.16 o 
   2  10   9       62.62       91.73     31.88 o 
   3  10   9     1137.46     1137.81     73.98 o 
   4  10   9     1420.53     1400.81     76.45 o 
   5  10   9      179.97      187.43     41.88 o 
   6  10   9      559.89      480.97     47.73 o 
   7  10   9       80.33       69.38     37.59 o 
   8  10   9     1264.55     1463.09     83.73 o 
   9  10   9      127.29      176.85     46.75 o 
  10  10   9       34.14       62.88     45.19 o 
 -10  11   9      242.49      239.98     53.99 o 
  -9  11   9      191.20      159.85     48.83 o 
  -8  11   9      112.70      191.49     49.79 o 
  -7  11   9       22.49       26.39     39.71 o 
  -6  11   9      548.19      606.62     60.29 o 
  -5  11   9        2.23       14.50     32.61 o 
  -4  11   9     2928.02     2712.77    125.83 o 
  -3  11   9      203.65      171.78     60.02 o 
  -2  11   9       17.45       32.95     37.69 o 
  -1  11   9     1607.59     1618.88    122.11 o 
   0  11   9        1.24       60.90     37.18 o 
   1  11   9     1556.91     1538.47     85.36 o 
   2  11   9       16.41       47.83     37.49 o 
   3  11   9      233.18      176.05     45.40 o 
   4  11   9     3011.18     3075.63    116.48 o 
   5  11   9       10.48       58.35     34.81 o 
   6  11   9      592.64      568.73     69.22 o 
   7  11   9       43.49       50.80     38.21 o 
   8  11   9       93.69       77.21     40.76 o 
   9  11   9      217.90      295.67     50.28 o 
  10  11   9      262.24      233.74     52.33 o 
  11  11   9      444.92      473.53     60.81 o 
 -11  12   9      472.85      464.98     63.26 o 
 -10  12   9      293.18      274.47     58.28 o 
  -9  12   9      293.90      316.30     56.74 o 
  -8  12   9      232.65      209.25     52.81 o 
  -7  12   9      338.91      433.25     74.34 o 
  -6  12   9       25.43       56.82     36.53 o 
  -5  12   9      220.11      276.23     52.09 o 
  -4  12   9       45.13       69.27     45.24 o 
  -3  12   9     2090.40     2456.29    229.44 o 
  -2  12   9      309.42      251.55     59.82 o 
  -1  12   9     1389.19     1273.72     96.10 o 
   0  12   9     1662.35     1477.42    154.72 o 
   1  12   9     1484.40     1159.57     92.07 o 
   2  12   9      364.10      293.24     58.25 o 
   3  12   9     2189.69     2281.06    105.30 o 
   4  12   9       47.45       70.38     40.53 o 
   5  12   9      205.56      188.36     47.18 o 
   6  12   9       28.99       36.94     33.81 o 
   7  12   9      304.06      313.41     47.74 o 
   8  12   9      211.93      205.76     47.59 o 
   9  12   9      296.80      264.31     55.09 o 
  10  12   9      280.74      242.61     49.54 o 
  11  12   9      510.14      401.49     60.46 o 
  12  12   9        3.09       48.37     50.90 o 
 -12  13   9      209.22      274.76     67.51 o 
 -11  13   9       43.91      105.69     52.28 o 
 -10  13   9      227.42      231.26     59.07 o 
  -9  13   9      200.39      208.64     55.24 o 
  -8  13   9      318.75      367.40     61.15 o 
  -7  13   9       90.21       84.95     46.93 o 
  -6  13   9      925.11     1028.70     79.19 o 
  -5  13   9       21.58       71.70     43.88 o 
  -4  13   9       85.78      117.40     48.31 o 
  -3  13   9        5.72       33.19     38.18 o 
  -2  13   9      581.99      569.30     70.04 o 
  -1  13   9      431.91      610.76     72.22 o 
   0  13   9      135.57       97.98     60.19 o 
   1  13   9      453.03      417.20     75.60 o 
   2  13   9      571.38      474.29     76.26 o 
   3  13   9        0.81       19.77     44.67 o 
   4  13   9       76.01       72.09     32.38 o 
   5  13   9       27.69       31.43     41.94 o 
   6  13   9      874.71      756.17     67.01 o 
   7  13   9       96.00       71.23     42.84 o 
   8  13   9      287.35      324.15     51.22 o 
   9  13   9      219.20      260.76     50.11 o 
  10  13   9      259.71      310.75     59.74 o 
  11  13   9       50.33       31.66     52.75 o 
  12  13   9      220.01      217.08     62.01 o 
  13  13   9       13.48       63.85     63.61 o 
 -13  14   9      157.12      207.56     74.59 o 
 -12  14   9       75.97       78.72     63.13 o 
 -11  14   9      167.74      181.39     64.08 o 
 -10  14   9       95.87      105.50     51.86 o 
  -9  14   9      303.28      295.37     59.81 o 
  -8  14   9       82.31       85.03     53.13 o 
  -7  14   9      115.14       38.63     39.58 o 
  -6  14   9      144.43      124.66     51.37 o 
  -5  14   9     1327.85     1430.42    103.24 o 
  -4  14   9       72.61       59.44     44.85 o 
  -3  14   9      404.36      460.23     69.17 o 
  -2  14   9      301.91      289.11     62.38 o 
  -1  14   9      150.69      151.86     67.09 o 
   0  14   9       13.61       56.27     53.54 o 
   1  14   9      124.90      165.54     69.02 o 
   2  14   9      292.53      360.08     74.35 o 
   3  14   9      358.48      356.70     63.11 o 
   4  14   9       60.90       80.22     42.58 o 
   5  14   9     1286.79     1343.97     98.31 o 
   6  14   9      138.47      105.81     43.44 o 
   7  14   9      125.56      110.36     43.75 o 
   8  14   9       83.93       72.28     46.32 o 
   9  14   9      312.35      237.44     55.73 o 
  10  14   9       89.71      106.97     53.91 o 
  11  14   9      151.13      131.85     61.33 o 
  12  14   9       73.72      108.77     66.03 o 
  13  14   9      147.28       84.81     66.78 o 
  14  14   9      104.73      156.39     77.45 o 
 -14  15   9       50.54       62.45     71.47 o 
 -13  15   9        2.78       87.33     73.18 o 
 -12  15   9      510.97      399.25    104.48 o 
 -11  15   9      103.39      105.38     69.70 o 
 -10  15   9      169.15      188.26     62.79 o 
  -9  15   9      363.32      298.13     64.36 o 
  -8  15   9      250.32      183.15     52.57 o 
  -7  15   9       42.83       17.80     49.56 o 
  -6  15   9      535.00      537.92     74.97 o 
  -5  15   9      322.82      239.47     63.17 o 
  -4  15   9      211.33      286.65     62.30 o 
  -3  15   9      168.14      241.80     63.50 o 
  -2  15   9      120.46      107.54     68.73 o 
  -1  15   9      248.94      348.69     79.60 o 
   0  15   9       25.56       48.18     63.13 o 
   1  15   9      221.71      203.05     71.12 o 
   2  15   9      125.18      126.65     66.49 o 
   3  15   9      147.15      117.70     65.76 o 
   4  15   9      185.38      130.59     53.96 o 
   5  15   9      326.10      272.07     67.72 o 
   6  15   9      528.74      470.15     61.69 o 
   7  15   9       57.56      160.81     53.07 o 
   8  15   9      272.42      187.90     68.57 o 
   9  15   9      352.30      426.20     67.77 o 
  10  15   9      159.67      212.71     57.53 o 
  11  15   9      110.66      185.52     64.55 o 
  12  15   9      490.06      460.22     86.68 o 
  13  15   9        2.09       18.97     65.57 o 
  14  15   9       46.67       80.24     74.51 o 
  15  15   9        3.89       46.56     70.05 o 
 -14  16   9       63.00       53.71     75.36 o 
 -13  16   9       12.36      126.35     73.57 o 
 -12  16   9      151.06      220.64     76.08 o 
 -11  16   9      156.22      152.06     71.14 o 
 -10  16   9      118.61       59.34     64.22 o 
  -9  16   9       31.75      113.16     59.20 o 
  -8  16   9        6.50       47.32     57.10 o 
  -7  16   9      124.13       90.01     58.74 o 
  -6  16   9        3.71       36.12     53.52 o 
  -5  16   9      285.73      270.01     63.77 o 
  -4  16   9       63.10       81.96     48.47 o 
  -3  16   9      500.34      502.21     91.16 o 
  -2  16   9      211.10      134.38     72.63 o 
  -1  16   9      179.70      166.84     76.04 o 
   0  16   9      386.62      538.04     93.47 o 
   1  16   9      179.30      181.41     71.21 o 
   2  16   9      191.56      237.96     76.74 o 
   3  16   9      520.94      599.44     94.48 o 
   4  16   9       64.85      162.95     70.90 o 
   5  16   9      291.72      181.77     76.76 o 
   6  16   9        5.18       68.06     58.31 o 
   7  16   9      139.24       47.59     48.89 o 
   8  16   9        6.81       30.51     47.67 o 
   9  16   9       25.29       73.86     52.85 o 
  10  16   9      113.71      146.80     63.30 o 
  11  16   9      164.66      163.68     66.41 o 
  12  16   9      146.10      226.73     83.17 o 
  13  16   9       16.73      117.67     74.30 o 
  14  16   9       60.22      157.23     73.77 o 
 -13  17   9       51.77       67.89     73.64 o 
 -12  17   9       62.93       90.80     71.66 o 
 -11  17   9       34.52       37.50     78.82 o 
 -10  17   9        2.84       20.37     68.41 o 
  -9  17   9       51.85       29.58     68.57 o 
  -8  17   9       10.58        9.26     54.64 o 
  -7  17   9      296.55      389.51     72.63 o 
  -6  17   9       89.70       88.22     61.58 o 
  -5  17   9      173.33      103.51     58.61 o 
  -4  17   9      119.88       90.81     69.89 o 
  -3  17   9       39.18       60.74     63.86 o 
  -2  17   9       41.75       60.20     70.31 o 
  -1  17   9      372.96      395.72     90.38 o 
   0  17   9       11.38       52.63     71.78 o 
   1  17   9      380.39      410.07     89.58 o 
   2  17   9       37.29       66.96     69.62 o 
   3  17   9       28.95       41.87     67.46 o 
   4  17   9      124.20      119.32     70.13 o 
   5  17   9      180.90      263.50     88.06 o 
   6  17   9       92.87       61.71     61.16 o 
   7  17   9      317.92      408.72     77.88 o 
   8  17   9       14.11       36.41     50.21 o 
   9  17   9       59.10      105.97     60.25 o 
  10  17   9        2.75       77.96     62.34 o 
  11  17   9       38.87       98.81     62.84 o 
  12  17   9       68.60       89.67     67.30 o 
  13  17   9       48.28       78.59     72.61 o 
 -12  18   9       14.50       30.79     79.55 o 
 -11  18   9       56.30      140.46     88.93 o 
 -10  18   9       20.56       28.12     74.83 o 
  -9  18   9        6.38       30.01     76.92 o 
  -8  18   9       78.31      145.93     78.81 o 
  -7  18   9       11.06       41.32     60.14 o 
  -6  18   9       12.26      109.35     65.55 o 
  -5  18   9       92.15      117.02     74.45 o 
  -4  18   9       15.28       29.68     60.87 o 
  -3  18   9      194.46      188.78     76.30 o 
  -2  18   9      112.55       82.03     81.70 o 
  -1  18   9      188.38      264.89     85.75 o 
   0  18   9      319.56      201.96     74.54 o 
   1  18   9      187.98      241.37     81.66 o 
   2  18   9      104.14      236.43     79.96 o 
   3  18   9      200.44      252.75     90.35 o 
   4  18   9       19.63       12.46     66.77 o 
   5  18   9      103.53      233.76     85.51 o 
   6  18   9       15.01       72.29     73.38 o 
   7  18   9       13.14       84.43     62.38 o 
   8  18   9       79.80       84.68     75.53 o 
   9  18   9        3.04       69.25     60.26 o 
  10  18   9       20.96       73.82     66.39 o 
  11  18   9       55.31       19.73     63.86 o 
  12  18   9       16.11       59.48     65.96 o 
 -10  19   9       15.09        1.66     72.36 o 
  -9  19   9      102.08      179.80     92.30 o 
  -8  19   9       56.07       13.90     74.16 o 
  -7  19   9       11.73       50.83     70.93 o 
  -6  19   9        0.37       60.70     69.07 o 
  -5  19   9       50.16       93.06     71.14 o 
  -4  19   9       90.72       89.40     68.07 o 
  -3  19   9      131.25      134.22     75.75 o 
  -2  19   9       30.02       50.74     67.54 o 
  -1  19   9        2.69       36.03     74.69 o 
   0  19   9        2.44       45.36     74.81 o 
   1  19   9        3.55       44.40     68.89 o 
   2  19   9       29.42       74.43     74.63 o 
   3  19   9      134.78      100.82     74.70 o 
   4  19   9       96.30       87.77     76.59 o 
   5  19   9       57.15       79.97     76.08 o 
   6  19   9        0.31        7.83     72.15 o 
   7  19   9       11.41        9.83     79.09 o 
   8  19   9       57.21       15.73     79.43 o 
   9  19   9       93.77      111.33     75.85 o 
  10  19   9       11.97       86.70     69.50 o 
  -8  20   9      123.58      150.11     94.54 o 
  -7  20   9       42.18       13.18     97.11 o 
  -6  20   9       64.13       81.46     85.68 o 
  -5  20   9       12.92       35.78     84.67 o 
  -4  20   9       16.21       95.13     75.95 o 
  -3  20   9        4.13       45.23     70.09 o 
  -2  20   9      104.66      102.48     71.83 o 
  -1  20   9      157.50      143.52     80.93 o 
   0  20   9       45.38      114.20     83.87 o 
   1  20   9      159.68      166.36     82.55 o 
   2  20   9      108.45      144.80     80.96 o 
   3  20   9        4.29       42.29     73.21 o 
   4  20   9       23.79       31.13     74.78 o 
   5  20   9       12.92       91.53     80.89 o 
   6  20   9       66.75      101.88     99.17 o 
   7  20   9       49.48       59.64     82.55 o 
   8  20   9      117.15      165.77    102.49 o 
  -5  21   9       22.91       39.73     89.93 o 
  -4  21   9       22.27       94.83     85.33 o 
  -3  21   9        4.34       57.11     72.06 o 
  -2  21   9       19.89       14.45     66.61 o 
  -1  21   9       16.04      145.17     76.97 o 
   0  21   9      106.45      135.21     83.53 o 
   1  21   9       18.91       18.28     73.81 o 
   2  21   9       24.14      141.30     80.17 o 
   3  21   9        4.21       58.18     79.52 o 
   4  21   9       23.20       52.59     76.02 o 
   5  21   9       22.31        7.29     92.55 o 
   0   1  10     2175.44     2054.80     81.70 o 
   1   1  10      476.74      646.87     43.20 o 
  -1   2  10     3762.88     3643.48     93.77 o 
   0   2  10     3388.03     3688.41     84.99 o 
   1   2  10     4149.32     4176.27    106.15 o 
   2   2  10      537.47      525.49     46.70 o 
  -2   3  10      718.61      778.91     50.03 o 
  -1   3  10     1512.52     1644.67     69.18 o 
   0   3  10     1332.03     1284.65     57.90 o 
   1   3  10     1461.37     1460.76     67.93 o 
   2   3  10      794.75      795.77     47.97 o 
   3   3  10     5730.20     5777.79    135.76 o 
  -3   4  10     1664.03     1858.59     81.13 o 
  -2   4  10     2021.78     2142.88     86.95 o 
  -1   4  10     1616.25     1779.56     80.04 o 
   0   4  10      788.68      614.52     55.10 o 
   1   4  10     1595.09     1855.93     70.00 o 
   2   4  10     2133.98     2227.13     81.36 o 
   3   4  10     1536.87     1711.31     68.44 o 
   4   4  10     4619.79     4744.36    119.18 o 
  -4   5  10     1443.79     1405.55     72.26 o 
  -3   5  10     2121.52     2427.99     95.02 o 
  -2   5  10      916.49      907.66     59.27 o 
  -1   5  10     4309.11     4326.05    114.96 o 
   0   5  10      210.26      271.78     45.91 o 
   1   5  10     4312.82     4074.26    109.22 o 
   2   5  10      842.12      917.32     50.56 o 
   3   5  10     2194.54     2448.63     76.47 o 
   4   5  10     1454.92     1463.69     69.83 o 
   5   5  10     2176.02     2433.68     88.67 o 
  -5   6  10     3913.80     4042.07    117.45 o 
  -4   6  10     1406.59     1545.75     78.86 o 
  -3   6  10     2038.57     1964.24     88.66 o 
  -2   6  10      239.23      238.77     37.25 o 
  -1   6  10     2744.70     2732.14    127.43 o 
   0   6  10      212.62      191.17     34.42 o 
   1   6  10     2505.73     2474.48     78.94 o 
   2   6  10      231.64      262.42     32.33 o 
   3   6  10     2077.32     2043.51     73.92 o 
   4   6  10     1385.53     1427.92     65.48 o 
   5   6  10     3842.37     4084.70    104.58 o 
   6   6  10     3295.26     3021.27    230.81 o 
  -6   7  10     1991.48     2050.40     98.81 o 
  -5   7  10      758.84      762.83     64.85 o 
  -4   7  10      166.89      191.14     37.28 o 
  -3   7  10     6047.50     6148.73    161.62 o 
  -2   7  10      146.56      166.51     41.49 o 
  -1   7  10     1500.60     1464.61    248.73 o 
   0   7  10      154.49       87.81     36.08 o 
   1   7  10     1550.71     1712.21     75.45 o 
   2   7  10      118.34      146.53     29.07 o 
   3   7  10     6021.52     6074.54    129.03 o 
   4   7  10      183.36      185.08     31.07 o 
   5   7  10      787.33      800.82     58.00 o 
   6   7  10     1990.04     1824.03     91.78 o 
   7   7  10       40.67       43.97     35.19 o 
  -7   8  10       82.56      156.60     41.21 o 
  -6   8  10       68.37       91.45     41.31 o 
  -5   8  10      155.10      156.26     57.31 o 
  -4   8  10     1468.14     1389.35     84.94 o 
  -3   8  10     1422.73     1341.52     93.83 o 
  -2   8  10      701.32      735.16     57.04 o 
  -1   8  10      522.70      435.65     47.45 o 
   0   8  10      293.86      363.31     44.99 o 
   1   8  10      490.72      455.62     45.10 o 
   2   8  10      686.90      760.27     49.54 o 
   3   8  10     1443.28     1327.14     67.08 o 
   4   8  10     1426.51     1425.07     73.20 o 
   5   8  10      185.11      159.63     38.09 o 
   6   8  10       67.67      109.40     54.15 o 
   7   8  10       58.55       53.44     34.38 o 
   8   8  10      133.99      121.89     38.79 o 
  -8   9  10      206.42      214.18     52.19 o 
  -7   9  10      377.24      371.56     54.62 o 
  -6   9  10      141.71      171.22     46.43 o 
  -5   9  10      588.43      599.90     58.12 o 
  -4   9  10      497.12      531.92     67.77 o 
  -3   9  10     1052.03      884.38     74.60 o 
  -2   9  10      201.76      136.61     53.28 o 
  -1   9  10     1366.26     1436.39     81.08 o 
   0   9  10     3491.51     3121.28    105.22 o 
   1   9  10     1410.80     1466.74     85.84 o 
   2   9  10      199.06      178.76     42.37 o 
   3   9  10     1006.27      966.36     64.37 o 
   4   9  10      490.20      461.79     49.88 o 
   5   9  10      500.99      413.53     48.21 o 
   6   9  10      166.76      182.50     42.62 o 
   7   9  10      362.56      375.35     56.52 o 
   8   9  10      210.23      239.52     49.28 o 
   9   9  10     1811.05     1645.09     99.96 o 
  -9  10  10      330.38      325.95     55.79 o 
  -8  10  10      152.17      180.75     51.70 o 
  -7  10  10      252.70      316.92     51.14 o 
  -6  10  10      758.95      711.36     68.36 o 
  -5  10  10       68.94       71.60     42.05 o 
  -4  10  10      324.31      236.33     43.00 o 
  -3  10  10      339.84      332.30     55.29 o 
  -2  10  10      130.01       72.70     37.35 o 
  -1  10  10      582.81      658.77     60.29 o 
   0  10  10      294.91      286.92     42.07 o 
   1  10  10      531.79      541.74     54.90 o 
   2  10  10      101.31       78.26     44.50 o 
   3  10  10      297.42      410.10     64.73 o 
   4  10  10      306.08      318.17     46.19 o 
   5  10  10       90.55      125.27     39.51 o 
   6  10  10      622.15      697.41     60.86 o 
   7  10  10      284.25      288.93     52.17 o 
   8  10  10      166.60      158.68     45.79 o 
   9  10  10      372.14      399.92     59.04 o 
  10  10  10      374.14      393.28     57.77 o 
 -10  11  10       79.32       56.02     46.64 o 
  -9  11  10      270.49      355.68     59.04 o 
  -8  11  10       56.30       26.86     45.28 o 
  -7  11  10      930.20      822.67     74.94 o 
  -6  11  10      508.94      679.19     67.22 o 
  -5  11  10      402.74      272.95     66.12 o 
  -4  11  10      553.87      475.61     73.16 o 
  -3  11  10     1363.24     1357.92    128.74 o 
  -2  11  10     1351.92     1341.04    104.99 o 
  -1  11  10       78.79      115.36     49.82 o 
   0  11  10     2416.23     2157.94    109.36 o 
   1  11  10       60.61       61.58     46.71 o 
   2  11  10     1337.20     1538.51    122.34 o 
   3  11  10     1386.95     1133.57    231.56 o 
   4  11  10      544.90      607.23     58.50 o 
   5  11  10      385.70      366.09     49.76 o 
   6  11  10      525.25      586.78     57.74 o 
   7  11  10      872.32     1009.56    118.87 o 
   8  11  10       37.93       70.52     38.75 o 
   9  11  10      298.49      360.42     53.95 o 
  10  11  10       67.27       64.10     47.27 o 
  11  11  10      201.08      162.63     61.26 o 
 -11  12  10      214.58      175.00     55.52 o 
 -10  12  10      324.32      249.84     60.62 o 
  -9  12  10      444.41      308.77     61.73 o 
  -8  12  10      532.96      632.62     70.20 o 
  -7  12  10      326.47      343.49     60.07 o 
  -6  12  10       23.97       67.60     37.03 o 
  -5  12  10      383.28      385.00     58.46 o 
  -4  12  10      156.05      192.12     54.05 o 
  -3  12  10     1113.30      992.07     91.42 o 
  -2  12  10      863.19      920.06     88.81 o 
  -1  12  10      797.38      731.63     74.26 o 
   0  12  10      623.99      541.54     77.63 o 
   1  12  10      771.23      797.33     78.40 o 
   2  12  10      843.89      836.63     85.65 o 
   3  12  10     1036.39     1000.65    101.62 o 
   4  12  10      175.44      161.38     55.49 o 
   5  12  10      382.88      278.73     51.64 o 
   6  12  10       27.44       27.86     36.65 o 
   7  12  10      301.96      216.11     44.06 o 
   8  12  10      504.45      573.99     60.22 o 
   9  12  10      397.90      384.17     58.48 o 
  10  12  10      319.73      357.17     64.19 o 
  11  12  10      228.08      214.94     56.78 o 
  12  12  10       47.13       86.53     56.22 o 
 -12  13  10       41.86       41.88     55.75 o 
 -11  13  10       25.65       17.12     48.07 o 
 -10  13  10       63.86       41.25     49.98 o 
  -9  13  10      229.77      253.37     57.36 o 
  -8  13  10      147.86      155.23     51.52 o 
  -7  13  10       98.84      101.75     49.73 o 
  -6  13  10      398.30      261.20     86.97 o 
  -5  13  10       35.32       95.26     48.00 o 
  -4  13  10       17.73       41.24     50.98 o 
  -3  13  10      248.37      171.82     65.34 o 
  -2  13  10      192.09       96.06     52.75 o 
  -1  13  10      346.07      299.10     65.09 o 
   0  13  10      883.01      987.71    111.20 o 
   1  13  10      325.19      244.43     71.71 o 
   2  13  10      185.44      246.18     61.37 o 
   3  13  10      250.42      191.25     56.95 o 
   4  13  10       40.30       23.62     37.62 o 
   5  13  10       43.70       48.03     52.39 o 
   6  13  10      374.30      280.80     52.55 o 
   7  13  10      117.21       55.70     41.36 o 
   8  13  10      135.27      108.79     45.82 o 
   9  13  10      241.31      173.32     51.17 o 
  10  13  10       65.45       87.08     50.25 o 
  11  13  10       15.97       76.49     55.17 o 
  12  13  10       51.68      113.78     59.86 o 
  13  13  10      391.31      361.32     75.00 o 
 -13  14  10      146.11      157.20     76.23 o 
 -12  14  10      173.65      150.72     64.40 o 
 -11  14  10       63.97      143.43     62.02 o 
 -10  14  10       13.02       85.08     53.04 o 
  -9  14  10      179.22      279.75     62.27 o 
  -8  14  10      169.70      190.53     84.01 o 
  -7  14  10      413.80      341.31     87.81 o 
  -6  14  10      175.30      151.15     58.21 o 
  -5  14  10       38.44       41.47     48.81 o 
  -4  14  10       27.49       61.25     55.47 o 
  -3  14  10      147.81      153.18     58.77 o 
  -2  14  10      199.91      157.70     61.13 o 
  -1  14  10      151.63      157.22     68.95 o 
   0  14  10      126.21      122.59     66.81 o 
   1  14  10      159.61      184.45     71.85 o 
   2  14  10      216.48      252.43     72.50 o 
   3  14  10      143.78      118.93     63.34 o 
   4  14  10       40.14       61.15     43.66 o 
   5  14  10       47.09       40.70     44.51 o 
   6  14  10      174.14       97.01     57.12 o 
   7  14  10      428.00      496.63     62.76 o 
   8  14  10      169.94      162.19     50.96 o 
   9  14  10      176.68      150.09     52.87 o 
  10  14  10       19.44       12.54     50.40 o 
  11  14  10       59.15       51.57     53.53 o 
  12  14  10      188.46      175.78     66.06 o 
  13  14  10      146.42      170.74     75.84 o 
  14  14  10        1.55       49.55     72.86 o 
 -14  15  10       70.98       64.78     69.65 o 
 -13  15  10       80.00      169.90     75.45 o 
 -12  15  10      120.82       91.64     71.90 o 
 -11  15  10       14.20       42.91     59.48 o 
 -10  15  10       12.29       31.72     52.57 o 
  -9  15  10      201.91      286.65     63.14 o 
  -8  15  10      446.86      339.25     60.13 o 
  -7  15  10       19.63       49.99     50.87 o 
  -6  15  10      594.10      709.77    110.85 o 
  -5  15  10      126.12      144.43     61.16 o 
  -4  15  10       62.50       50.70     47.09 o 
  -3  15  10      154.17      150.25     62.83 o 
  -2  15  10      390.78      324.02     81.00 o 
  -1  15  10       38.89       65.49     67.43 o 
   0  15  10       43.83       54.21     66.16 o 
   1  15  10       43.89       80.26     65.47 o 
   2  15  10      351.10      363.32     80.60 o 
   3  15  10      171.80      131.26     68.40 o 
   4  15  10       72.82       73.70     67.12 o 
   5  15  10      122.51       46.25     49.34 o 
   6  15  10      613.03      676.09     83.03 o 
   7  15  10       16.17       66.34     57.68 o 
   8  15  10      440.69      400.87     82.39 o 
   9  15  10      204.21      283.77     59.48 o 
  10  15  10       13.05       60.43     49.84 o 
  11  15  10       16.76      120.09     60.10 o 
  12  15  10      120.45       72.49     69.22 o 
  13  15  10       74.17      114.01     67.78 o 
  14  15  10       82.04       43.39     74.49 o 
  15  15  10      111.50       89.51     78.38 o 
 -13  16  10       82.23       71.27     77.63 o 
 -12  16  10        6.86       15.83     71.41 o 
 -11  16  10       89.65        6.35     65.65 o 
 -10  16  10       36.37       78.56     61.24 o 
  -9  16  10      134.33      146.50     65.48 o 
  -8  16  10      410.56      344.26     76.20 o 
  -7  16  10       85.71      144.35     62.68 o 
  -6  16  10      316.89      227.46     64.75 o 
  -5  16  10       60.67       80.60     57.99 o 
  -4  16  10      213.15      128.14     50.79 o 
  -3  16  10       64.17       25.79     67.71 o 
  -2  16  10       56.50      144.51     73.71 o 
  -1  16  10      429.26      323.92     85.04 o 
   0  16  10        1.73       20.14     63.82 o 
   1  16  10      446.16      399.08     87.17 o 
   2  16  10       71.54      128.90     70.67 o 
   3  16  10       62.04       70.55     68.64 o 
   4  16  10      207.67      219.04     77.01 o 
   5  16  10       52.94       57.01     62.34 o 
   6  16  10      348.84      402.70     77.10 o 
   7  16  10       94.57       69.37     56.60 o 
   8  16  10      398.05      351.35     74.73 o 
   9  16  10      144.12      194.01     61.45 o 
  10  16  10       28.52       49.45     49.36 o 
  11  16  10       85.62      128.88     67.28 o 
  12  16  10        5.52       24.04     66.47 o 
  13  16  10       86.45       72.48     71.10 o 
 -12  17  10       40.29       72.47     73.85 o 
 -11  17  10       17.13       16.41     72.69 o 
 -10  17  10      116.60       21.46     75.19 o 
  -9  17  10      150.30      151.77     63.40 o 
  -8  17  10       68.62      177.37     69.91 o 
  -7  17  10       20.16       44.94     61.91 o 
  -6  17  10      142.49       90.07     63.64 o 
  -5  17  10        2.71       15.34     68.42 o 
  -4  17  10      177.30      135.48     72.14 o 
  -3  17  10      364.60      297.63     76.18 o 
  -2  17  10       59.38       75.59     64.59 o 
  -1  17  10      158.45      151.89     79.06 o 
   0  17  10     1709.26     1541.41    189.95 o 
   1  17  10      160.67      121.79     77.87 o 
   2  17  10       67.02       56.52     70.72 o 
   3  17  10      359.81      480.46    112.67 o 
   4  17  10      213.49       72.25     80.92 o 
   5  17  10        6.41       39.94     67.40 o 
   6  17  10      154.95      165.16     78.30 o 
   7  17  10       18.71       18.86     55.99 o 
   8  17  10       67.02       65.68     60.93 o 
   9  17  10      141.49      269.05     84.49 o 
  10  17  10      109.43      106.05     70.43 o 
  11  17  10       17.89       21.67     60.29 o 
  12  17  10       41.04       51.10     71.33 o 
 -11  18  10       33.32       12.55     76.12 o 
 -10  18  10        4.67        2.83     72.80 o 
  -9  18  10       14.99       23.19     79.47 o 
  -8  18  10       48.37      138.94     77.25 o 
  -7  18  10       46.76      118.07     68.80 o 
  -6  18  10       35.18      106.51     73.69 o 
  -5  18  10       21.52       30.65     67.14 o 
  -4  18  10      270.40      300.75     86.46 o 
  -3  18  10      115.99       38.71     70.79 o 
  -2  18  10        1.10       37.14     74.04 o 
  -1  18  10      227.48      220.18     87.18 o 
   0  18  10      179.54      154.20     85.04 o 
   1  18  10      236.20       87.84     77.74 o 
   2  18  10        0.98       30.07     72.40 o 
   3  18  10      114.38      127.59     80.38 o 
   4  18  10      268.79      185.43     82.84 o 
   5  18  10       24.73       41.38     75.88 o 
   6  18  10       32.48       31.17     66.82 o 
   7  18  10       55.21      102.79     74.13 o 
   8  18  10       49.04       94.99     66.87 o 
   9  18  10       15.15       14.56     66.08 o 
  10  18  10        6.16       26.48     73.38 o 
  11  18  10       29.80      101.03     77.12 o 
  -9  19  10        4.04      103.34     94.66 o 
  -8  19  10        6.66        0.32     71.25 o 
  -7  19  10       13.04       47.00     79.04 o 
  -6  19  10       33.38      259.66     88.46 o 
  -5  19  10       54.74      115.36     74.52 o 
  -4  19  10       86.56      231.23     76.68 o 
  -3  19  10      121.72       84.69     73.56 o 
  -2  19  10       25.47       51.61     76.58 o 
  -1  19  10       21.83       43.18     71.53 o 
   0  19  10       40.34       90.97     71.30 o 
   1  19  10       19.45      159.38     83.06 o 
   2  19  10       27.17       51.88     72.74 o 
   3  19  10      114.09      164.85     84.92 o 
   4  19  10       80.41       48.70     71.11 o 
   5  19  10       52.23      115.16     77.11 o 
   6  19  10       37.98       92.97     75.94 o 
   7  19  10        8.20       15.34     72.63 o 
   8  19  10       11.27       34.49     81.54 o 
   9  19  10        3.84      102.58     90.21 o 
  -7  20  10       23.45      100.30     93.75 o 
  -6  20  10      125.06       82.26     88.80 o 
  -5  20  10       58.71       91.94     75.45 o 
  -4  20  10       11.95       30.83     73.01 o 
  -3  20  10       22.85       95.79     75.08 o 
  -2  20  10       69.06      133.74     71.25 o 
  -1  20  10        2.03       36.43     75.67 o 
   0  20  10        2.52       24.46     78.68 o 
   1  20  10        4.16       62.51     77.97 o 
   2  20  10       76.59      122.75     80.40 o 
   3  20  10       22.58       95.59     84.43 o 
   4  20  10       10.96       81.35     83.83 o 
   5  20  10       62.87       99.49     80.24 o 
   6  20  10      121.64      113.65     89.07 o 
   7  20  10       21.50       59.21     91.96 o 
  -3  21  10       18.31       95.51     79.77 o 
  -2  21  10       16.12       44.99     72.08 o 
  -1  21  10        2.83       38.99     72.16 o 
   0  21  10       74.16      108.25     78.69 o 
   1  21  10        5.65       43.27     85.57 o 
   2  21  10       18.09      131.11     77.15 o 
   3  21  10       16.12       77.74     74.60 o 
   0   1  11     3852.72     3661.99     95.82 o 
   1   1  11     5297.78     5354.77    121.26 o 
  -1   2  11     1448.92     1532.63     67.27 o 
   0   2  11        4.36       35.08     25.30 o 
   1   2  11     1483.41     1487.09     75.75 o 
   2   2  11      153.40      205.93     45.46 o 
  -2   3  11      258.09      201.93     36.16 o 
  -1   3  11     1781.58     1848.02     84.92 o 
   0   3  11      129.67       87.64     27.78 o 
   1   3  11     1648.06     1660.18     79.16 o 
   2   3  11      329.82      279.53     36.03 o 
   3   3  11     1080.34      960.62     58.15 o 
  -3   4  11      263.98      281.42     38.17 o 
  -2   4  11     1763.93     2139.69     90.49 o 
  -1   4  11      326.53      278.70     42.45 o 
   0   4  11     3922.79     3780.27    229.09 o 
   1   4  11      398.73      349.26     39.29 o 
   2   4  11     1766.53     1943.85     74.32 o 
   3   4  11      290.06      183.55     40.61 o 
   4   4  11     1723.06     1630.66     79.26 o 
  -4   5  11     1193.29     1285.67     73.68 o 
  -3   5  11     1532.09     1491.13     77.72 o 
  -2   5  11      217.00      261.63     38.69 o 
  -1   5  11      179.16      169.52     37.87 o 
   0   5  11     5443.99     5618.87    177.69 o 
   1   5  11      175.19      152.82     33.95 o 
   2   5  11      205.15      233.03     31.10 o 
   3   5  11     1582.76     1594.84     82.97 o 
   4   5  11     1077.29     1214.99     67.94 o 
   5   5  11      515.96      518.43     72.81 o 
  -5   6  11      199.80      191.98     48.54 o 
  -4   6  11      964.16      991.90     65.69 o 
  -3   6  11     1741.88     1837.67     87.97 o 
  -2   6  11     3585.28     3216.57    114.61 o 
  -1   6  11      967.11      963.20     73.00 o 
   0   6  11      380.33      344.03     46.66 o 
   1   6  11     1037.99     1236.38     83.09 o 
   2   6  11     3501.12     3100.30     90.86 o 
   3   6  11     1822.63     1909.14     73.07 o 
   4   6  11      901.87     1017.66     58.18 o 
   5   6  11      174.41      174.93     39.58 o 
   6   6  11       55.97       50.00     33.71 o 
  -6   7  11      414.00      213.99     52.62 o 
  -5   7  11     1770.93     1897.96    103.73 o 
  -4   7  11      982.84      914.20     74.14 o 
  -3   7  11      520.36      421.37     46.56 o 
  -2   7  11     2109.06     2202.26     93.39 o 
  -1   7  11      295.57      139.85     48.86 o 
   0   7  11      941.75      931.72     62.42 o 
   1   7  11      322.17      312.36     41.26 o 
   2   7  11     2043.50     2105.15     84.28 o 
   3   7  11      536.21      511.50     41.86 o 
   4   7  11     1052.09      945.57     62.96 o 
   5   7  11     1727.14     1823.54     87.30 o 
   6   7  11      424.16      400.92     49.59 o 
   7   7  11      289.81      240.15     51.68 o 
  -7   8  11      728.10      826.94     77.41 o 
  -6   8  11       58.23       71.02     39.21 o 
  -5   8  11       93.69       68.91     43.36 o 
  -4   8  11     1101.49     1095.51     94.02 o 
  -3   8  11      720.54      687.28    100.11 o 
  -2   8  11      676.53      805.04     65.50 o 
  -1   8  11       67.86       81.85     33.07 o 
   0   8  11      318.90      252.48     46.22 o 
   1   8  11       86.88       27.14     31.63 o 
   2   8  11      635.57      656.68     57.18 o 
   3   8  11      717.22      761.41     59.27 o 
   4   8  11     1184.54     1115.62     69.07 o 
   5   8  11       86.45       67.28     36.85 o 
   6   8  11       39.66       39.53     34.82 o 
   7   8  11      741.72      787.01     65.88 o 
   8   8  11        3.49       52.48     41.57 o 
  -8   9  11      760.58      737.69     70.29 o 
  -7   9  11       42.31       16.54     42.39 o 
  -6   9  11     1356.12     1220.75    126.25 o 
  -5   9  11      402.54      385.91     60.96 o 
  -4   9  11     1181.16     1062.35     83.80 o 
  -3   9  11      478.14      489.63     65.24 o 
  -2   9  11      364.41      221.24     77.77 o 
  -1   9  11       81.59       76.38     35.66 o 
   0   9  11       59.38       39.32     33.72 o 
   1   9  11       68.90       58.85     37.25 o 
   2   9  11      398.84      425.93     57.63 o 
   3   9  11      445.43      446.46     56.82 o 
   4   9  11     1199.19     1123.25     77.42 o 
   5   9  11      372.19      483.22     53.01 o 
   6   9  11     1351.40     1425.43     83.47 o 
   7   9  11       31.42       65.08     39.63 o 
   8   9  11      721.36      580.12     87.05 o 
   9   9  11      186.89      138.98     50.76 o 
  -9  10  11       49.88       94.06     47.68 o 
  -8  10  11      528.42      721.07     70.00 o 
  -7  10  11      147.39      269.97     53.28 o 
  -6  10  11      981.82      928.07     97.69 o 
  -5  10  11      113.37      111.84     46.15 o 
  -4  10  11      203.14      196.89     49.62 o 
  -3  10  11      775.48      751.95     73.95 o 
  -2  10  11      576.05      419.51     66.91 o 
  -1  10  11      324.61      272.80     53.15 o 
   0  10  11      113.28      142.67     44.91 o 
   1  10  11      361.15      393.03     54.25 o 
   2  10  11      470.23      356.52     58.87 o 
   3  10  11      820.15      664.18     86.59 o 
   4  10  11      183.46      211.65     48.80 o 
   5  10  11       90.63      110.17     43.40 o 
   6  10  11     1028.28      906.17     70.60 o 
   7  10  11      150.24      102.92     44.66 o 
   8  10  11      507.95      332.89     60.86 o 
   9  10  11       50.41       54.30     44.85 o 
  10  10  11      141.28      163.65     53.97 o 
 -10  11  11      307.47      328.08     62.11 o 
  -9  11  11      282.77      278.23     58.12 o 
  -8  11  11      369.34      378.57     61.35 o 
  -7  11  11       35.57       22.13     41.30 o 
  -6  11  11      214.40      123.46     47.84 o 
  -5  11  11        4.21       42.58     37.75 o 
  -4  11  11       16.07       31.43     42.70 o 
  -3  11  11      790.58      721.28     92.85 o 
  -2  11  11      737.95      907.78     79.34 o 
  -1  11  11       43.63       53.39     49.13 o 
   0  11  11      376.59      283.85     59.70 o 
   1  11  11       50.23       72.58     49.22 o 
   2  11  11      685.68      604.30     74.33 o 
   3  11  11      733.57      490.31    131.00 o 
   4  11  11       20.24       46.03     45.99 o 
   5  11  11        2.90       63.71     47.38 o 
   6  11  11      203.41      179.81     46.53 o 
   7  11  11       44.82       39.41     41.79 o 
   8  11  11      384.04      418.71     72.52 o 
   9  11  11      307.01      259.85     53.98 o 
  10  11  11      304.77      393.03     65.69 o 
  11  11  11       42.45       23.58     48.76 o 
 -11  12  11       26.88       54.12     50.34 o 
 -10  12  11      228.59      270.48     72.58 o 
  -9  12  11      133.27      140.91     54.91 o 
  -8  12  11       51.68       70.35     48.22 o 
  -7  12  11        3.45       27.17     46.87 o 
  -6  12  11      304.42      331.18     74.91 o 
  -5  12  11      332.03      264.04     54.56 o 
  -4  12  11      752.20      747.05     74.75 o 
  -3  12  11       51.36       66.42     41.57 o 
  -2  12  11       55.85       54.09     49.71 o 
  -1  12  11      800.57      713.66     81.02 o 
   0  12  11       51.83       28.14     53.20 o 
   1  12  11      729.83      615.27     88.87 o 
   2  12  11       53.06       72.45     49.78 o 
   3  12  11       34.66       54.08     50.91 o 
   4  12  11      785.83      694.85    143.24 o 
   5  12  11      323.12      278.03     64.08 o 
   6  12  11      310.29      298.00     85.95 o 
   7  12  11        5.78       48.70     43.36 o 
   8  12  11       53.09       25.52     36.38 o 
   9  12  11      139.25      145.62     47.92 o 
  10  12  11      207.48      165.44     54.04 o 
  11  12  11       28.72       55.40     48.96 o 
  12  12  11        0.45       21.09     47.71 o 
 -12  13  11       30.25       19.41     54.92 o 
 -11  13  11       15.71       48.99     52.29 o 
 -10  13  11       23.79       28.83     52.61 o 
  -9  13  11      318.87      308.11     63.21 o 
  -8  13  11      168.04      175.36     56.55 o 
  -7  13  11      367.31      403.04     62.76 o 
  -6  13  11       13.81       35.03     40.19 o 
  -5  13  11      113.14      160.81     54.65 o 
  -4  13  11       67.26       79.77     55.47 o 
  -3  13  11       78.01       67.87     50.27 o 
  -2  13  11       63.10       81.65     54.23 o 
  -1  13  11       19.13        8.15     57.90 o 
   0  13  11       63.81       76.86     61.56 o 
   1  13  11       11.37       66.64     56.58 o 
   2  13  11       61.11       90.05     64.13 o 
   3  13  11       86.47      103.42     52.29 o 
   4  13  11       91.42       42.46     36.80 o 
   5  13  11      116.38      116.79     56.70 o 
   6  13  11       13.41       45.65     51.12 o 
   7  13  11      388.13      338.79     86.61 o 
   8  13  11      157.27      117.49     41.36 o 
   9  13  11      302.80      197.90     53.82 o 
  10  13  11       26.78       33.76     46.99 o 
  11  13  11       16.74       44.10     55.06 o 
  12  13  11       27.95       70.07     58.80 o 
  13  13  11        0.10        1.56     57.18 o 
 -13  14  11      118.31      155.42     78.08 o 
 -12  14  11      231.66      186.40     67.95 o 
 -11  14  11       48.77      105.67     58.16 o 
 -10  14  11       37.70       79.76     56.01 o 
  -9  14  11      140.30       86.15     56.29 o 
  -8  14  11       30.94       32.71     49.73 o 
  -7  14  11       39.74       67.47     45.76 o 
  -6  14  11      113.55      104.85     59.65 o 
  -5  14  11      118.40      137.13     56.83 o 
  -4  14  11      376.45      287.93     71.62 o 
  -3  14  11      128.34      133.61     61.26 o 
  -2  14  11      176.08      125.22     71.16 o 
  -1  14  11      232.96      267.10     93.73 o 
   0  14  11       34.64       75.57     65.86 o 
   1  14  11      252.88      214.68     73.12 o 
   2  14  11      154.07      107.87     66.57 o 
   3  14  11       95.96       58.50     62.45 o 
   4  14  11      390.00      325.55     70.32 o 
   5  14  11      106.67       99.50     58.19 o 
   6  14  11      117.33       54.80     52.95 o 
   7  14  11       30.55       74.55     54.15 o 
   8  14  11       22.61      107.41     62.25 o 
   9  14  11      140.61       97.78     47.93 o 
  10  14  11       33.94       57.09     49.94 o 
  11  14  11       52.60       44.91     53.42 o 
  12  14  11      225.48      194.28     66.78 o 
  13  14  11      109.71       91.02     71.83 o 
  14  14  11       13.22       42.48     71.20 o 
 -14  15  11       44.46       33.41     77.81 o 
 -13  15  11       38.96       94.34     69.90 o 
 -12  15  11       41.89      101.77     73.52 o 
 -11  15  11      127.31       76.02     58.59 o 
 -10  15  11      243.76      280.84     67.57 o 
  -9  15  11       18.48       64.69     53.27 o 
  -8  15  11       46.36       45.72     48.92 o 
  -7  15  11      201.42      205.25     63.81 o 
  -6  15  11      161.73       92.15     56.55 o 
  -5  15  11      408.52      287.53     68.93 o 
  -4  15  11       37.69       60.90     43.89 o 
  -3  15  11      466.11      383.88    127.69 o 
  -2  15  11       90.26      101.39     70.00 o 
  -1  15  11       55.86       75.71     66.77 o 
   0  15  11      162.16       98.44     66.19 o 
   1  15  11       52.54       60.46     68.62 o 
   2  15  11      103.15       78.17     70.31 o 
   3  15  11      477.22      354.72     80.93 o 
   4  15  11       39.62       38.77     62.44 o 
   5  15  11      416.53      189.67     65.46 o 
   6  15  11      156.38       95.51     58.67 o 
   7  15  11      189.17      257.77     68.27 o 
   8  15  11       44.30       89.03     60.79 o 
   9  15  11       15.30       50.27     54.68 o 
  10  15  11      245.79      200.37     64.92 o 
  11  15  11      125.79      132.89     65.06 o 
  12  15  11       45.52      103.43     72.93 o 
  13  15  11       37.46      154.76     90.93 o 
  14  15  11       40.64       26.25     70.67 o 
 -12  16  11       40.46       79.11     75.65 o 
 -11  16  11       42.32       55.42     68.79 o 
 -10  16  11       12.54       54.44     66.71 o 
  -9  16  11       88.73       96.31     67.53 o 
  -8  16  11       41.15       66.76     63.98 o 
  -7  16  11      127.83      184.49     67.91 o 
  -6  16  11       46.13       57.06     57.79 o 
  -5  16  11      169.15      167.78     62.73 o 
  -4  16  11       24.26       31.00     61.48 o 
  -3  16  11       34.26       26.25     72.36 o 
  -2  16  11      326.47      341.68     90.52 o 
  -1  16  11      351.60      329.53     89.98 o 
   0  16  11       87.32      110.51     76.46 o 
   1  16  11      366.44      275.38     84.01 o 
   2  16  11      351.25      315.59     89.12 o 
   3  16  11       28.41      146.91     75.65 o 
   4  16  11       29.57       44.63     63.63 o 
   5  16  11      155.48      106.47     73.72 o 
   6  16  11       41.28       36.69     66.48 o 
   7  16  11      120.36      121.92     65.58 o 
   8  16  11       36.80      107.90     64.91 o 
   9  16  11       90.15      106.09     64.73 o 
  10  16  11       15.27      130.18     70.51 o 
  11  16  11       49.78      163.18     68.69 o 
  12  16  11       37.49       48.63     73.95 o 
 -11  17  11       11.77       38.66     78.70 o 
 -10  17  11        8.15      108.75    104.78 o 
  -9  17  11        8.78       42.18     61.75 o 
  -8  17  11      186.25      214.14     72.45 o 
  -7  17  11        5.86       42.37     63.20 o 
  -6  17  11      139.47      104.38     62.27 o 
  -5  17  11      183.05      272.54     82.47 o 
  -4  17  11       12.34       88.33     68.49 o 
  -3  17  11      215.15      154.01     75.68 o 
  -2  17  11       39.48      146.46     82.24 o 
  -1  17  11        7.51       17.80     65.32 o 
   0  17  11      129.02      232.01     84.95 o 
   1  17  11        4.71       75.54     73.86 o 
   2  17  11       42.69       90.44     71.88 o 
   3  17  11      223.24      271.26     87.08 o 
   4  17  11       15.06       24.56     66.41 o 
   5  17  11      182.52       31.73     67.42 o 
   6  17  11      134.99      222.87     83.53 o 
   7  17  11        8.17       40.32     74.12 o 
   8  17  11      179.90      415.77     86.04 o 
   9  17  11        8.83       54.39     62.01 o 
  10  17  11        8.76        3.92     64.60 o 
  11  17  11       12.94       68.22     72.51 o 
 -10  18  11       15.62       55.16     78.46 o 
  -9  18  11       63.71       32.64     75.42 o 
  -8  18  11       31.16       37.41     65.21 o 
  -7  18  11      108.97      186.98     81.59 o 
  -6  18  11        2.10       35.17     72.31 o 
  -5  18  11       25.97       79.38     71.21 o 
  -4  18  11       76.41       71.80     73.19 o 
  -3  18  11      240.81      278.30     77.63 o 
  -2  18  11       25.42      121.90     81.18 o 
  -1  18  11       59.97       80.43     77.12 o 
   0  18  11      104.04       32.03     73.10 o 
   1  18  11       65.47      122.12     80.58 o 
   2  18  11       27.52       30.51     75.90 o 
   3  18  11      243.98      261.97     90.61 o 
   4  18  11       66.38      141.66     88.67 o 
   5  18  11       27.92       86.32     78.92 o 
   6  18  11        0.90       27.72     67.62 o 
   7  18  11      111.98      137.49     82.60 o 
   8  18  11       28.39      112.03     72.44 o 
   9  18  11       70.07       40.72     68.11 o 
  10  18  11       18.26       77.40     79.96 o 
  -7  19  11       23.83       66.01     76.63 o 
  -6  19  11       30.54      103.33     79.81 o 
  -5  19  11       64.77      474.70    327.09 o 
  -4  19  11       40.27      104.54     73.98 o 
  -3  19  11       26.93       29.88     72.10 o 
  -2  19  11       36.63       62.98     82.87 o 
  -1  19  11       14.09       93.41     74.60 o 
   0  19  11       75.47       63.54     83.21 o 
   1  19  11       17.89       45.28     76.09 o 
   2  19  11       37.66       71.26     82.03 o 
   3  19  11       28.06       74.35     80.26 o 
   4  19  11       43.48       65.43     77.76 o 
   5  19  11       58.73      115.85     81.40 o 
   6  19  11       31.01       84.56     75.67 o 
   7  19  11       24.41       86.22     77.06 o 
  -4  20  11       31.40       89.91     76.51 o 
  -3  20  11        5.94       93.95     78.33 o 
  -2  20  11       60.06      104.91     73.34 o 
  -1  20  11       58.75       83.66     76.51 o 
   0  20  11       11.12       17.87     79.72 o 
   1  20  11       59.03      146.14     86.82 o 
   2  20  11       54.72       26.73     75.88 o 
   3  20  11        5.49       78.33     81.36 o 
   4  20  11       29.12      179.99     89.99 o 
   0   0  12      214.81      350.18     92.09 o 
   0   1  12     1133.12     1297.89     70.69 o 
   1   1  12     1101.21     1195.72     64.50 o 
  -1   2  12     1139.92     1237.89     62.63 o 
   0   2  12     2106.57     2413.34     86.15 o 
   1   2  12     1074.75     1085.77     59.17 o 
   2   2  12     4095.76     4171.01    111.49 o 
  -2   3  12      347.41      320.81     49.77 o 
  -1   3  12     1605.44     1588.81     76.63 o 
   0   3  12      183.82      167.18     35.62 o 
   1   3  12     1672.90     1685.44     72.17 o 
   2   3  12      305.89      257.84     39.44 o 
   3   3  12      117.23      123.73     33.61 o 
  -3   4  12     1684.88     1623.37     82.51 o 
  -2   4  12      488.52      560.18     61.91 o 
  -1   4  12     1052.11     1096.52     75.78 o 
   0   4  12      145.19      109.79     34.21 o 
   1   4  12     1025.32     1128.15     82.02 o 
   2   4  12      494.99      500.87     47.59 o 
   3   4  12     1639.82     1709.32     85.45 o 
   4   4  12     2708.37     2883.53    107.30 o 
  -4   5  12     1323.25     1311.60     75.74 o 
  -3   5  12      491.00      446.25     54.22 o 
  -2   5  12      842.96     1036.66     67.09 o 
  -1   5  12     1911.42     2026.84     92.09 o 
   0   5  12       94.62       80.27     25.47 o 
   1   5  12     1996.20     2067.18     87.63 o 
   2   5  12      831.72      852.88     62.00 o 
   3   5  12      542.01      579.21     71.93 o 
   4   5  12     1259.40     1403.42     72.48 o 
   5   5  12       26.58      102.09     36.02 o 
  -5   6  12      135.24      182.31     48.14 o 
  -4   6  12      182.40      115.81     44.66 o 
  -3   6  12      405.61      380.27     47.97 o 
  -2   6  12     1499.04     1392.14     77.89 o 
  -1   6  12     2628.99     2603.31    175.32 o 
   0   6  12      408.61      247.69     71.25 o 
   1   6  12     2717.67     2227.42    129.63 o 
   2   6  12     1400.01     1289.29     71.41 o 
   3   6  12      367.83      383.82     45.57 o 
   4   6  12      167.34      196.46     34.68 o 
   5   6  12      126.82      153.74     40.35 o 
   6   6  12      492.40      553.89     58.45 o 
  -6   7  12      198.86      190.02     44.43 o 
  -5   7  12      449.79      417.28     60.22 o 
  -4   7  12      163.49      222.58     58.95 o 
  -3   7  12      299.43      284.14     67.38 o 
  -2   7  12      927.05     1066.97     69.82 o 
  -1   7  12     1195.15     1140.70     84.58 o 
   0   7  12      103.66       84.07     35.73 o 
   1   7  12     1104.54      979.72     72.64 o 
   2   7  12      973.72     1132.39     66.38 o 
   3   7  12      253.22      254.10     40.81 o 
   4   7  12      162.20      221.45     49.86 o 
   5   7  12      366.81      299.81     46.12 o 
   6   7  12      221.81      266.57     48.38 o 
   7   7  12      618.02      651.02     67.40 o 
  -7   8  12      291.49      234.16     45.61 o 
  -6   8  12      337.06      411.64     56.73 o 
  -5   8  12      482.93      437.81     62.55 o 
  -4   8  12      959.29      862.49     90.04 o 
  -3   8  12      228.68      197.73     50.63 o 
  -2   8  12      336.42      354.35     60.09 o 
  -1   8  12      541.08      512.55     51.58 o 
   0   8  12        0.08       11.69     32.28 o 
   1   8  12      510.75      511.69     51.69 o 
   2   8  12      350.30      363.52     50.32 o 
   3   8  12      208.86      249.79     52.14 o 
   4   8  12      936.76      866.28     77.80 o 
   5   8  12      509.63      523.87     63.43 o 
   6   8  12      286.16      328.33     50.40 o 
   7   8  12      285.27      319.81     55.56 o 
   8   8  12      616.36      788.48     80.62 o 
  -8   9  12      149.22      157.43     49.72 o 
  -7   9  12      611.30      787.17     90.53 o 
  -6   9  12      372.32      315.28     58.65 o 
  -5   9  12      129.41       85.23     48.24 o 
  -4   9  12       30.62       23.88     43.67 o 
  -3   9  12      314.91      237.41     68.54 o 
  -2   9  12       91.67       66.18     38.62 o 
  -1   9  12       33.82       25.02     38.17 o 
   0   9  12       43.25       30.00     35.13 o 
   1   9  12       51.00       88.09     38.68 o 
   2   9  12       68.26       36.21     38.18 o 
   3   9  12      356.64      445.45     59.14 o 
   4   9  12       40.09       57.32     43.47 o 
   5   9  12      118.70      109.67     50.20 o 
   6   9  12      372.03      337.58     56.68 o 
   7   9  12      532.84      471.89     58.38 o 
   8   9  12      113.71       78.60     40.55 o 
   9   9  12      133.53      164.29     51.89 o 
  -9  10  12       49.62       36.30     47.12 o 
  -8  10  12      209.16      240.33     53.18 o 
  -7  10  12     1005.89     1015.10    103.68 o 
  -6  10  12      138.02      155.70     49.73 o 
  -5  10  12      171.74      141.22     51.27 o 
  -4  10  12      714.76      893.79     88.16 o 
  -3  10  12      230.80      288.44     58.18 o 
  -2  10  12       60.43       64.81     38.68 o 
  -1  10  12       69.35       80.25     44.66 o 
   0  10  12      147.88       99.48     48.99 o 
   1  10  12       53.82       87.10     51.60 o 
   2  10  12       49.63       47.15     45.05 o 
   3  10  12      289.92      178.90     77.31 o 
   4  10  12      668.74      709.49     74.74 o 
   5  10  12      187.67      124.95     48.14 o 
   6  10  12      132.15      205.27     56.82 o 
   7  10  12      966.48     1006.67     90.33 o 
   8  10  12      223.32      277.29     52.21 o 
   9  10  12       40.86       75.00     47.02 o 
  10  10  12      120.23       71.86     56.53 o 
 -10  11  12      293.79      359.42     64.68 o 
  -9  11  12        1.28       20.07     47.09 o 
  -8  11  12      249.37      290.16     57.73 o 
  -7  11  12      249.01      452.42     66.46 o 
  -6  11  12      345.36      380.60     61.99 o 
  -5  11  12      175.96      172.56     49.66 o 
  -4  11  12      524.91      469.79     71.03 o 
  -3  11  12     1153.05     1124.94    101.51 o 
  -2  11  12       63.54       24.79     47.72 o 
  -1  11  12        9.50       75.30     47.65 o 
   0  11  12      274.91      178.20     67.22 o 
   1  11  12        1.55       88.86     58.03 o 
   2  11  12       64.98       90.87     50.32 o 
   3  11  12     1125.57      742.15     96.31 o 
   4  11  12      577.97      577.84     74.96 o 
   5  11  12      193.64      337.48     61.57 o 
   6  11  12      351.81      343.86     61.74 o 
   7  11  12      242.27      382.14     67.69 o 
   8  11  12      241.20      208.96     54.92 o 
   9  11  12        3.30       27.68     44.05 o 
  10  11  12      302.25      184.29     54.37 o 
  11  11  12        6.90       62.42     54.23 o 
 -11  12  12      142.95      146.84     57.70 o 
 -10  12  12        2.63       17.37     49.90 o 
  -9  12  12      179.77      159.08     56.94 o 
  -8  12  12       28.16       65.01     50.23 o 
  -7  12  12        1.52       98.58     45.54 o 
  -6  12  12      133.58      118.13     50.72 o 
  -5  12  12      432.07      525.09     71.79 o 
  -4  12  12      186.42      139.10     55.47 o 
  -3  12  12      339.90      198.27     84.68 o 
  -2  12  12      187.79      170.07     58.96 o 
  -1  12  12      212.45      229.21     73.73 o 
   0  12  12       13.78       30.16     57.81 o 
   1  12  12      200.99      233.30     89.61 o 
   2  12  12      182.10      171.24     67.54 o 
   3  12  12      334.27      297.84     63.28 o 
   4  12  12      208.97      123.33     54.93 o 
   5  12  12      377.36      451.49     70.77 o 
   6  12  12      113.20       54.52     46.02 o 
   7  12  12        0.03       22.40     46.54 o 
   8  12  12       22.90       72.12     48.58 o 
   9  12  12      201.87      190.33     46.93 o 
  10  12  12        6.13       26.81     50.41 o 
  11  12  12      126.41      122.78     55.85 o 
  12  12  12        5.66       50.93     55.27 o 
 -12  13  12      150.03      193.32     64.73 o 
 -11  13  12       72.98       97.17     54.38 o 
 -10  13  12       33.26       98.11     53.62 o 
  -9  13  12      222.60      226.24     59.14 o 
  -8  13  12       83.27       78.42     52.34 o 
  -7  13  12       75.06       98.73     52.97 o 
  -6  13  12       48.37       83.16     45.02 o 
  -5  13  12       70.55       66.92     52.57 o 
  -4  13  12       51.24       54.75     55.57 o 
  -3  13  12      392.53      323.62     92.11 o 
  -2  13  12      627.76      662.51     99.98 o 
  -1  13  12      168.87      247.84     78.40 o 
   0  13  12       48.97       61.65     62.27 o 
   1  13  12      175.89      223.06     69.53 o 
   2  13  12      596.00      454.88     85.08 o 
   3  13  12      409.54      351.57     73.46 o 
   4  13  12       46.73       16.25     40.10 o 
   5  13  12       77.60      123.27     56.20 o 
   6  13  12       38.53       49.37     56.48 o 
   7  13  12       74.64       62.16     58.47 o 
   8  13  12       82.42       45.55     54.36 o 
   9  13  12      221.31      219.45     62.70 o 
  10  13  12       34.10       36.61     54.43 o 
  11  13  12       66.41      102.28     56.53 o 
  12  13  12      160.33      133.03     66.36 o 
  13  13  12      231.81      335.95     79.43 o 
 -13  14  12      185.47      221.57     75.07 o 
 -12  14  12       38.60       71.61     63.59 o 
 -11  14  12       55.82      103.25     58.35 o 
 -10  14  12       46.99       55.32     53.03 o 
  -9  14  12      135.74      148.15     65.80 o 
  -8  14  12      215.50      180.86     60.03 o 
  -7  14  12        0.97        9.55     53.05 o 
  -6  14  12       47.40       66.40     58.14 o 
  -5  14  12       94.19       57.57     54.93 o 
  -4  14  12        3.54       31.63     51.26 o 
  -3  14  12       23.70       54.79     70.15 o 
  -2  14  12      225.65      268.40     86.18 o 
  -1  14  12        3.86        5.97     62.79 o 
   0  14  12        0.62       34.86     66.24 o 
   1  14  12        3.09       70.19     62.18 o 
   2  14  12      230.43      188.22     70.94 o 
   3  14  12       31.00       46.67     58.17 o 
   4  14  12        6.40       35.86     61.68 o 
   5  14  12       90.71       74.49     54.50 o 
   6  14  12       59.62       85.39     57.88 o 
   7  14  12        1.07       27.54     52.96 o 
   8  14  12      199.08      221.41     69.95 o 
   9  14  12      121.32      126.83     62.51 o 
  10  14  12       47.08       71.97     63.30 o 
  11  14  12       55.65       49.08     65.04 o 
  12  14  12       35.99       96.49     63.87 o 
  13  14  12      188.54      205.57     70.90 o 
  14  14  12       78.46      114.51     80.23 o 
 -13  15  12       45.01      108.76     75.71 o 
 -12  15  12       48.58       75.48     60.29 o 
 -11  15  12       87.02      112.23     66.57 o 
 -10  15  12      130.73      153.21     63.06 o 
  -9  15  12       52.14       76.69     62.80 o 
  -8  15  12        0.70       30.83     60.52 o 
  -7  15  12       26.44      112.84     63.48 o 
  -6  15  12       55.42       60.95     59.67 o 
  -5  15  12      213.17      189.95     61.18 o 
  -4  15  12      190.10      225.34     75.10 o 
  -3  15  12       30.13       45.80     73.12 o 
  -2  15  12        0.18        0.00     59.16 o 
  -1  15  12      115.81       96.44     74.58 o 
   0  15  12        7.48       55.91     66.93 o 
   1  15  12      130.20      229.08     76.67 o 
   2  15  12        0.89       16.71     61.55 o 
   3  15  12       33.16       61.68     68.48 o 
   4  15  12      188.00      183.16     80.11 o 
   5  15  12      184.50      282.38     80.91 o 
   6  15  12       43.16       96.51     58.47 o 
   7  15  12       32.35       42.63     60.43 o 
   8  15  12        1.33       38.90     60.64 o 
   9  15  12       46.69       65.15     60.26 o 
  10  15  12      128.97      188.38     75.85 o 
  11  15  12       87.65       41.05     67.79 o 
  12  15  12       44.19      105.14     73.29 o 
  13  15  12       48.09       41.05     68.93 o 
 -11  16  12       23.88       86.59     77.33 o 
 -10  16  12       49.01       46.97     65.55 o 
  -9  16  12      181.31      277.19     76.29 o 
  -8  16  12      149.97      194.82     69.13 o 
  -7  16  12      111.73      169.43     67.91 o 
  -6  16  12       94.52      156.29     65.94 o 
  -5  16  12       43.93       33.79     69.96 o 
  -4  16  12      264.73      370.43     84.53 o 
  -3  16  12       93.25       59.58     74.59 o 
  -2  16  12       85.00       42.18     67.46 o 
  -1  16  12       42.07       36.53     72.83 o 
   0  16  12      106.94      216.47     82.72 o 
   1  16  12       38.50       91.31     73.87 o 
   2  16  12       78.43       40.34     64.74 o 
   3  16  12       89.29       35.62     70.77 o 
   4  16  12      262.58      340.03     87.45 o 
   5  16  12       48.51       89.21     73.55 o 
   6  16  12       92.12       50.84     74.06 o 
   7  16  12      105.79       51.39     72.55 o 
   8  16  12      144.88      171.10     69.93 o 
   9  16  12      188.95      199.18     72.83 o 
  10  16  12       51.14      137.08     70.64 o 
  11  16  12       22.54       69.84     72.90 o 
 -10  17  12       26.88      109.19     79.66 o 
  -9  17  12       34.72       42.07     66.80 o 
  -8  17  12      140.78      165.18     70.38 o 
  -7  17  12       98.37      239.05     70.89 o 
  -6  17  12       22.01       16.47     69.76 o 
  -5  17  12       19.39       46.75     71.08 o 
  -4  17  12      172.96      213.86     79.20 o 
  -3  17  12       27.96       58.24     81.20 o 
  -2  17  12       82.95      101.92     78.00 o 
  -1  17  12       73.50      114.80     79.13 o 
   0  17  12        0.49       39.78     73.27 o 
   1  17  12       69.74      102.49     75.74 o 
   2  17  12       89.63      147.43     80.78 o 
   3  17  12       36.07       63.92     78.49 o 
   4  17  12      176.61      126.49     82.78 o 
   5  17  12       20.24       70.68     70.13 o 
   6  17  12       27.39       88.48     76.28 o 
   7  17  12       95.88      168.63     82.51 o 
   8  17  12      149.47       92.36     76.65 o 
   9  17  12       30.96      104.03     68.88 o 
  10  17  12       24.19       81.99     65.57 o 
  -8  18  12       20.57      101.67     79.41 o 
  -7  18  12       69.79       37.11     73.16 o 
  -6  18  12       50.81      139.31     78.46 o 
  -5  18  12       33.16      108.33     76.29 o 
  -4  18  12       35.99       98.99     84.95 o 
  -3  18  12       12.29       19.83     68.18 o 
  -2  18  12       42.11       56.21     77.51 o 
  -1  18  12       81.01       97.23     85.00 o 
   0  18  12        2.08        2.60     72.18 o 
   1  18  12       86.72      134.90     76.82 o 
   2  18  12       41.75       50.70     78.83 o 
   3  18  12       13.69       49.08     76.89 o 
   4  18  12       35.32       21.19     74.98 o 
   5  18  12       35.57       17.04     75.58 o 
   6  18  12       54.41      147.76     79.51 o 
   7  18  12       69.46      124.67     80.79 o 
   8  18  12       15.64       69.46     81.21 o 
  -5  19  12       20.03       82.25     78.18 o 
  -4  19  12        1.63       94.54     77.66 o 
  -3  19  12        4.69       82.17     75.19 o 
  -2  19  12       40.48       68.35     80.36 o 
  -1  19  12       85.16       84.18     79.97 o 
   0  19  12      175.19      195.71     93.17 o 
   1  19  12       83.51       46.20     78.83 o 
   2  19  12       39.82       42.71     78.51 o 
   3  19  12        4.11        2.04     76.63 o 
   4  19  12        1.66        9.98     77.09 o 
   5  19  12       18.47      104.08     85.72 o 
   0   1  13      572.91      766.06     59.49 o 
   1   1  13     5665.44     5642.61    184.47 o 
  -1   2  13      443.66      377.52     43.14 o 
   0   2  13     2756.85     2810.88    104.55 o 
   1   2  13      444.68      494.47     52.72 o 
   2   2  13      444.40      485.44     51.93 o 
  -2   3  13     1906.11     1723.45     95.18 o 
  -1   3  13      352.94      413.90     43.23 o 
   0   3  13      179.97      251.85     42.03 o 
   1   3  13      297.81      229.43     38.64 o 
   2   3  13     1880.85     1972.92    103.39 o 
   3   3  13       23.29       36.91     33.75 o 
  -3   4  13     1088.91     1332.92     84.76 o 
  -2   4  13       53.99       39.49     35.65 o 
  -1   4  13      502.44      479.31     56.07 o 
   0   4  13      390.59      418.21     45.95 o 
   1   4  13      518.98      491.68     55.64 o 
   2   4  13       35.17       58.35     32.39 o 
   3   4  13     1086.30     1102.03     70.85 o 
   4   4  13      238.39      191.50     43.50 o 
  -4   5  13     1282.42     1208.65     76.36 o 
  -3   5  13        1.61       23.87     32.05 o 
  -2   5  13     1021.84      920.06     68.21 o 
  -1   5  13       26.46       80.58     34.88 o 
   0   5  13       53.48       68.05     29.86 o 
   1   5  13       42.54       75.81     31.66 o 
   2   5  13      918.39      841.75     92.65 o 
   3   5  13        2.65       18.77     28.67 o 
   4   5  13     1296.52     1358.40     86.25 o 
   5   5  13      416.55      343.75     53.16 o 
  -5   6  13      406.58      533.82     64.67 o 
  -4   6  13       48.65       74.00     42.16 o 
  -3   6  13       77.34       39.35     36.45 o 
  -2   6  13      225.57      252.43     43.96 o 
  -1   6  13      329.31      217.46     43.32 o 
   0   6  13      353.41      307.77     48.92 o 
   1   6  13      316.10      161.14     34.98 o 
   2   6  13      213.78      183.72     39.22 o 
   3   6  13       59.89       33.52     30.84 o 
   4   6  13       33.04       75.86     40.28 o 
   5   6  13      464.71      457.53     67.60 o 
   6   6  13      134.98      141.54     44.73 o 
  -6   7  13      780.86      909.66     88.13 o 
  -5   7  13      337.97      311.49     56.43 o 
  -4   7  13      440.19      474.64     62.88 o 
  -3   7  13      990.94     1028.80     82.20 o 
  -2   7  13      308.31      311.83     53.50 o 
  -1   7  13      285.58      202.74     56.56 o 
   0   7  13       28.18       14.53     28.29 o 
   1   7  13      247.45      123.39     37.49 o 
   2   7  13      323.07      344.23     46.29 o 
   3   7  13     1000.24     1052.83     74.15 o 
   4   7  13      499.49      465.75     61.56 o 
   5   7  13      346.81      420.25     62.87 o 
   6   7  13      793.14      860.69    101.97 o 
   7   7  13       54.62       90.44     46.15 o 
  -7   8  13      273.75      322.08     54.74 o 
  -6   8  13      194.81      211.15     49.11 o 
  -5   8  13      142.87      176.53     53.24 o 
  -4   8  13      165.96      249.17     54.40 o 
  -3   8  13      109.99      110.21     44.70 o 
  -2   8  13     1266.11     1294.14    118.85 o 
  -1   8  13      236.67      126.57     38.28 o 
   0   8  13       21.66       38.92     34.71 o 
   1   8  13      256.94      251.31     45.24 o 
   2   8  13     1180.44     1163.36     97.11 o 
   3   8  13      103.80      121.90     46.56 o 
   4   8  13      188.30      152.79     50.95 o 
   5   8  13      108.65      157.93     50.73 o 
   6   8  13      201.60      396.64     62.03 o 
   7   8  13      327.57      421.42     64.17 o 
   8   8  13      574.15      639.49    131.15 o 
  -8   9  13       74.63       62.24     42.89 o 
  -7   9  13      458.59      412.62     60.77 o 
  -6   9  13      158.57      146.44     51.18 o 
  -5   9  13        5.11       39.25     42.92 o 
  -4   9  13       72.39       83.55     48.17 o 
  -3   9  13      248.50      210.74     50.16 o 
  -2   9  13      730.88      597.49     77.50 o 
  -1   9  13       65.28       90.65     48.18 o 
   0   9  13      284.54      255.30     47.59 o 
   1   9  13       65.27       92.15     50.30 o 
   2   9  13      649.81      387.74     84.49 o 
   3   9  13      270.98      266.25     56.69 o 
   4   9  13       73.27       57.21     43.99 o 
   5   9  13        8.58       54.33     47.53 o 
   6   9  13      215.26      266.48     60.79 o 
   7   9  13      469.06      642.31     87.42 o 
   8   9  13       65.69       74.81     48.82 o 
   9   9  13       21.57       29.12     41.01 o 
  -9  10  13      213.00      227.84     56.32 o 
  -8  10  13       26.26       55.03     46.86 o 
  -7  10  13      148.36      139.68     50.02 o 
  -6  10  13      144.26      115.18     44.39 o 
  -5  10  13       51.44       42.12     48.63 o 
  -4  10  13      188.02      127.24     51.75 o 
  -3  10  13       42.38       69.80     48.51 o 
  -2  10  13      278.23      219.66     63.16 o 
  -1  10  13      154.90      148.15     52.81 o 
   0  10  13      638.38      698.31     94.49 o 
   1  10  13      154.56      128.25     54.31 o 
   2  10  13      280.33      276.05     60.82 o 
   3  10  13       55.68       65.24     42.51 o 
   4  10  13      220.45      204.62     57.54 o 
   5  10  13       46.27       58.48     47.63 o 
   6  10  13      118.42       74.91     48.11 o 
   7  10  13      147.74      152.88     56.42 o 
   8  10  13       31.66      110.58     55.07 o 
   9  10  13      181.86      212.41     61.02 o 
  10  10  13      256.93      337.00     64.91 o 
 -10  11  13      445.00      412.71     88.11 o 
  -9  11  13       29.17       63.03     50.36 o 
  -8  11  13      348.07      259.03     58.03 o 
  -7  11  13       41.14       38.73     51.16 o 
  -6  11  13       60.20      100.36     50.69 o 
  -5  11  13       38.98      122.38     51.60 o 
  -4  11  13      271.28      156.69     53.16 o 
  -3  11  13      116.45      119.16     49.57 o 
  -2  11  13      114.87       86.16     56.64 o 
  -1  11  13      866.44      894.27    185.80 o 
   0  11  13      120.28      141.60     68.20 o 
   1  11  13      908.88      735.65    115.68 o 
   2  11  13      131.25      121.85     50.18 o 
   3  11  13      112.96       88.23     49.47 o 
   4  11  13      249.20      287.56     63.17 o 
   5  11  13       32.20       65.91     49.30 o 
   6  11  13       62.29       89.00     53.78 o 
   7  11  13       35.78       64.43     50.10 o 
   8  11  13      309.23      226.62     60.68 o 
   9  11  13       24.16       60.85     59.42 o 
  10  11  13      450.95      412.81     75.05 o 
  11  11  13      471.11      496.93     72.89 o 
 -11  12  13      103.06       66.20     57.47 o 
 -10  12  13       75.76      156.77     60.88 o 
  -9  12  13        4.30       62.35     55.41 o 
  -8  12  13      248.40      324.31     62.82 o 
  -7  12  13       93.84       74.06     55.36 o 
  -6  12  13       24.00       30.57     50.53 o 
  -5  12  13       52.67       46.58     44.30 o 
  -4  12  13      180.77      195.66     62.38 o 
  -3  12  13       12.00        6.23     40.80 o 
  -2  12  13       63.35       47.92     67.55 o 
  -1  12  13      111.02      118.32     69.75 o 
   0  12  13       18.79       22.37     63.14 o 
   1  12  13      103.23      178.93     69.37 o 
   2  12  13       85.63       73.89     58.63 o 
   3  12  13       11.86        0.36     54.21 o 
   4  12  13      192.24      156.89     50.06 o 
   5  12  13       47.80        0.70     49.92 o 
   6  12  13       22.89       31.24     53.26 o 
   7  12  13       89.70      121.03     55.26 o 
   8  12  13      250.18      169.40     59.93 o 
   9  12  13        6.00       56.44     56.84 o 
  10  12  13       69.54       60.34     62.47 o 
  11  12  13      113.44       89.81     64.40 o 
  12  12  13        8.08      107.84     56.62 o 
 -12  13  13       23.98       32.73     59.86 o 
 -11  13  13        4.97       71.25     59.61 o 
 -10  13  13      170.10      194.73     63.16 o 
  -9  13  13       67.10      118.87     57.92 o 
  -8  13  13      123.81      173.64     58.93 o 
  -7  13  13       44.62       88.59     52.67 o 
  -6  13  13      278.99      249.92     67.57 o 
  -5  13  13       45.72       37.69     52.91 o 
  -4  13  13      196.52      362.65     76.17 o 
  -3  13  13       53.21      120.57     75.86 o 
  -2  13  13      155.20      123.16     65.73 o 
  -1  13  13      204.43      127.41     71.13 o 
   0  13  13        0.89       27.75     62.75 o 
   1  13  13      231.56      147.02     73.30 o 
   2  13  13      139.88       63.90     61.89 o 
   3  13  13       45.94       55.07     63.28 o 
   4  13  13      192.62      186.24     75.25 o 
   5  13  13       38.94       33.30     50.86 o 
   6  13  13      260.79      144.00     63.95 o 
   7  13  13       41.60       27.00     60.95 o 
   8  13  13      137.37      217.97     64.27 o 
   9  13  13       62.93       49.88     56.74 o 
  10  13  13      149.58      278.10     74.49 o 
  11  13  13        3.73       50.14     64.15 o 
  12  13  13       24.71       30.08     61.32 o 
  13  13  13       17.88       24.65     66.70 o 
 -12  14  13        1.25       44.10     65.89 o 
 -11  14  13       73.82      154.46     63.30 o 
 -10  14  13      178.59      250.57     67.48 o 
  -9  14  13       92.31      133.50     60.44 o 
  -8  14  13       14.83       22.94     58.96 o 
  -7  14  13       16.21       75.20     59.18 o 
  -6  14  13       35.25       93.97     59.36 o 
  -5  14  13      242.31      176.44     63.79 o 
  -4  14  13       49.98      203.84     85.81 o 
  -3  14  13      118.36       82.45     73.87 o 
  -2  14  13      222.91      211.43     80.12 o 
  -1  14  13      101.52      124.14     77.31 o 
   0  14  13      157.74      162.43     79.90 o 
   1  14  13       87.54      134.57     72.96 o 
   2  14  13      224.99      172.54     74.51 o 
   3  14  13      109.75       99.94     70.44 o 
   4  14  13       44.57      123.80     72.01 o 
   5  14  13      218.54      256.66     86.98 o 
   6  14  13       34.16       53.36     60.82 o 
   7  14  13       17.63       79.06     54.17 o 
   8  14  13       12.34       77.68     65.80 o 
   9  14  13       90.07      166.92     71.31 o 
  10  14  13      178.51       77.70     62.48 o 
  11  14  13       77.76       34.97     70.99 o 
  12  14  13        0.65       23.29     68.14 o 
 -11  15  13       43.07      162.25     67.91 o 
 -10  15  13       15.04       41.47     66.03 o 
  -9  15  13      131.29      188.08     71.51 o 
  -8  15  13       41.56       58.99     59.88 o 
  -7  15  13       83.72      112.93     67.18 o 
  -6  15  13       67.49       55.00     60.89 o 
  -5  15  13      110.18      200.63     76.42 o 
  -4  15  13       62.37       60.14     75.03 o 
  -3  15  13       61.32      105.25     78.47 o 
  -2  15  13        0.56       68.67     75.76 o 
  -1  15  13       33.18      124.33     83.98 o 
   0  15  13      167.16      208.27     80.16 o 
   1  15  13       30.76       18.91     67.04 o 
   2  15  13        1.26       85.53     71.72 o 
   3  15  13       52.42       53.27     67.76 o 
   4  15  13       54.07       24.34     62.98 o 
   5  15  13      113.21       67.61     70.99 o 
   6  15  13       75.17       51.30     70.52 o 
   7  15  13       78.68      163.16     69.47 o 
   8  15  13       44.63       52.44     62.30 o 
   9  15  13      122.17      179.17     68.60 o 
  10  15  13       16.31       90.40     74.50 o 
  11  15  13       46.72       24.38     76.73 o 
 -10  16  13       74.34      142.11     75.88 o 
  -9  16  13       35.73       54.49     66.18 o 
  -8  16  13      112.83      113.87     69.18 o 
  -7  16  13       42.46      129.21     67.16 o 
  -6  16  13        9.47       66.68     70.78 o 
  -5  16  13       14.24      138.19     68.57 o 
  -4  16  13       72.47      141.86     76.54 o 
  -3  16  13       95.20       99.53     79.35 o 
  -2  16  13       48.81       67.82     78.03 o 
  -1  16  13       33.39       26.43     74.79 o 
   0  16  13      194.83      137.77     79.41 o 
   1  16  13       33.24      196.89    142.46 o 
   2  16  13       39.35       79.20     76.59 o 
   3  16  13       80.34       54.32     68.13 o 
   4  16  13       82.00       80.84     75.83 o 
   5  16  13       13.19       52.24     68.19 o 
   6  16  13        8.17        3.60     67.25 o 
   7  16  13       50.51       85.29     78.69 o 
   8  16  13      109.86      147.15     81.20 o 
   9  16  13       41.94      115.05     70.69 o 
  10  16  13       75.37      145.95     70.98 o 
  -8  17  13       10.59       18.64     64.94 o 
  -7  17  13      123.88      101.11     79.94 o 
  -6  17  13       57.12       79.84     74.98 o 
  -5  17  13       78.51      170.48     76.00 o 
  -4  17  13       19.25       85.08     69.01 o 
  -3  17  13       83.80       68.35     81.43 o 
  -2  17  13       10.67       22.05     69.42 o 
  -1  17  13       43.01       88.31     77.08 o 
   0  17  13       41.04       90.42     78.13 o 
   1  17  13       36.29       89.25     76.19 o 
   2  17  13       10.50       30.76     74.10 o 
   3  17  13       85.47      126.71     76.13 o 
   4  17  13       21.30       67.18     80.53 o 
   5  17  13       75.50       71.60     75.61 o 
   6  17  13       61.46      136.13     82.54 o 
   7  17  13      119.85      149.24     85.43 o 
   8  17  13        8.33       62.00     75.15 o 
  -6  18  13        0.62       89.21     74.57 o 
  -5  18  13      129.92      109.94     77.92 o 
  -4  18  13       22.70       74.44     74.69 o 
  -3  18  13       17.87      121.42     75.99 o 
  -2  18  13       41.37       50.74     80.00 o 
  -1  18  13       29.15      187.42     79.82 o 
   0  18  13        1.53        1.27     73.35 o 
   1  18  13       30.73      102.63     84.87 o 
   2  18  13       41.17       52.28     79.53 o 
   3  18  13       17.77       83.39     76.50 o 
   4  18  13       24.38        6.52     76.86 o 
   5  18  13      140.23      141.93     95.89 o 
   6  18  13        0.66       65.56     76.35 o 
  -1  19  13       41.88       67.06     85.04 o 
   0  19  13       22.06       91.59     85.68 o 
   1  19  13       41.04       82.16     80.76 o 
   0   1  14        0.78       14.55     32.57 o 
   1   1  14      140.16      128.75     39.91 o 
  -1   2  14      191.86      151.86     38.37 o 
   0   2  14     1749.32     1610.68     83.26 o 
   1   2  14      218.86      206.99     51.76 o 
   2   2  14      113.05      127.02     41.13 o 
  -2   3  14       81.03       83.73     36.01 o 
  -1   3  14      181.51      194.96     42.72 o 
   0   3  14      204.14      243.99     45.20 o 
   1   3  14      168.41      107.43     40.96 o 
   2   3  14       73.59       64.84     34.73 o 
   3   3  14      970.53     1024.24     71.38 o 
  -3   4  14       70.95       89.49     41.31 o 
  -2   4  14      166.71      172.10     41.75 o 
  -1   4  14      642.54      591.74     62.18 o 
   0   4  14       73.20       43.34     33.25 o 
   1   4  14      694.17      708.16     91.27 o 
   2   4  14      220.36      240.65     46.41 o 
   3   4  14       59.41       41.57     35.09 o 
   4   4  14      131.03      127.15     44.57 o 
  -4   5  14      287.65      393.11     68.40 o 
  -3   5  14       54.11       45.55     34.62 o 
  -2   5  14      842.68     1006.81     72.50 o 
  -1   5  14       29.11       29.95     36.39 o 
   0   5  14      499.09      445.34     51.22 o 
   1   5  14       22.19       50.51     34.83 o 
   2   5  14      889.19      990.23     67.11 o 
   3   5  14       50.57       65.69     31.80 o 
   4   5  14      297.37      285.62     57.88 o 
   5   5  14       55.12       23.35     45.46 o 
  -5   6  14      334.83      412.70     58.85 o 
  -4   6  14       89.95       60.97     42.15 o 
  -3   6  14      303.72      251.79     62.76 o 
  -2   6  14      177.13      163.51     44.12 o 
  -1   6  14      960.91      969.09     69.98 o 
   0   6  14      450.71      263.42     49.44 o 
   1   6  14     1036.90     1088.17     67.99 o 
   2   6  14      196.33      140.65     35.31 o 
   3   6  14      300.07      283.22     52.10 o 
   4   6  14      107.80      124.31     48.40 o 
   5   6  14      366.85      455.32     68.28 o 
   6   6  14      452.05      543.76     73.95 o 
  -6   7  14     1040.40      989.51     85.90 o 
  -5   7  14       64.71       97.40     51.91 o 
  -4   7  14      171.26      193.38     53.24 o 
  -3   7  14       52.73       68.46     46.60 o 
  -2   7  14      111.33       98.80     48.14 o 
  -1   7  14      269.29      244.21     42.20 o 
   0   7  14       28.91       46.21     31.41 o 
   1   7  14      248.02      162.70     36.56 o 
   2   7  14      111.69       72.72     41.01 o 
   3   7  14       43.05       67.10     42.62 o 
   4   7  14      164.40      155.76     51.53 o 
   5   7  14       71.92      132.60     56.52 o 
   6   7  14     1047.84      945.17     93.43 o 
   7   7  14      851.51      700.49     84.24 o 
  -7   8  14      247.74      351.40     68.12 o 
  -6   8  14      602.42      432.30     67.13 o 
  -5   8  14       58.78       91.61     48.58 o 
  -4   8  14      581.73      570.28     68.63 o 
  -3   8  14      630.94      665.48     74.22 o 
  -2   8  14      258.67      147.21     50.59 o 
  -1   8  14      220.96      147.69     61.08 o 
   0   8  14       16.32       23.48     36.96 o 
   1   8  14      185.24      151.35     47.23 o 
   2   8  14      259.69      251.75     55.78 o 
   3   8  14      718.57      789.56     79.74 o 
   4   8  14      591.18      540.40     69.40 o 
   5   8  14       62.40       44.44     47.41 o 
   6   8  14      591.08      604.03    109.76 o 
   7   8  14      256.93      367.52     70.04 o 
   8   8  14       21.57       18.82     50.96 o 
  -8   9  14       21.95       89.24     53.49 o 
  -7   9  14      119.57       64.45     40.89 o 
  -6   9  14      119.10      159.36     46.49 o 
  -5   9  14      163.88      189.09     55.78 o 
  -4   9  14        0.25       19.90     45.74 o 
  -3   9  14      731.52      637.99     72.23 o 
  -2   9  14      593.74      323.36     81.31 o 
  -1   9  14       35.52       93.27     49.90 o 
   0   9  14       34.14      100.19     56.56 o 
   1   9  14       54.18       21.51     48.77 o 
   2   9  14      574.72      519.10     85.25 o 
   3   9  14      728.46      740.32     83.04 o 
   4   9  14        0.04       19.85     42.90 o 
   5   9  14      133.45      102.92     55.50 o 
   6   9  14       90.13      140.28     52.36 o 
   7   9  14      132.28      131.90     63.00 o 
   8   9  14       22.70       47.15     55.43 o 
   9   9  14        0.19       31.49     58.05 o 
  -9  10  14      258.02      258.59     64.40 o 
  -8  10  14       41.28      113.00     53.52 o 
  -7  10  14       52.84       60.54     49.08 o 
  -6  10  14      262.75      249.14     59.01 o 
  -5  10  14      210.16      162.16     56.88 o 
  -4  10  14        6.65       74.66     49.50 o 
  -3  10  14       58.28       57.45     42.02 o 
  -2  10  14       33.79       41.27     42.49 o 
  -1  10  14      157.10      169.66     69.35 o 
   0  10  14        3.95       39.57     55.15 o 
   1  10  14      122.91       53.39     59.95 o 
   2  10  14       19.87       64.56     53.48 o 
   3  10  14       52.18       32.17     40.25 o 
   4  10  14        8.61       23.20     49.35 o 
   5  10  14      185.17      222.18     58.39 o 
   6  10  14      276.16      293.79     65.82 o 
   7  10  14       49.51       39.05     50.87 o 
   8  10  14       42.76       52.61     57.81 o 
   9  10  14      251.96      351.28     92.54 o 
  10  10  14        8.02       90.15     60.39 o 
 -10  11  14        0.12       32.75     58.57 o 
  -9  11  14      358.82      392.15     67.04 o 
  -8  11  14       44.81       44.91     51.69 o 
  -7  11  14       23.68       70.97     53.13 o 
  -6  11  14       65.64       83.19     51.55 o 
  -5  11  14       24.86       55.11     55.45 o 
  -4  11  14        0.85        1.79     43.00 o 
  -3  11  14      352.52      247.81    100.16 o 
  -2  11  14       69.72      114.30     66.27 o 
  -1  11  14       32.21       92.91     63.35 o 
   0  11  14      132.20       23.68     63.30 o 
   1  11  14       28.81      103.96     63.71 o 
   2  11  14       75.66       36.15     54.10 o 
   3  11  14      320.96      264.56     73.98 o 
   4  11  14        0.40       20.25     48.90 o 
   5  11  14       28.37       36.65     56.53 o 
   6  11  14       62.59       37.43     52.65 o 
   7  11  14       22.86       31.75     53.79 o 
   8  11  14       48.40       30.58     60.61 o 
   9  11  14      366.26      384.39     77.54 o 
  10  11  14        0.35       33.20     63.56 o 
  11  11  14      172.96      256.01     72.59 o 
 -11  12  14       73.16      125.38     65.35 o 
 -10  12  14      140.35      226.85     63.71 o 
  -9  12  14      230.69      287.49     66.11 o 
  -8  12  14       31.82       91.71     55.20 o 
  -7  12  14       94.97       74.74     53.25 o 
  -6  12  14       53.22       60.91     52.90 o 
  -5  12  14       29.24       36.75     51.73 o 
  -4  12  14      114.56      155.26     61.79 o 
  -3  12  14      304.37      305.46     82.09 o 
  -2  12  14      125.42      167.05     79.83 o 
  -1  12  14       69.33       80.83     71.56 o 
   0  12  14      161.62      183.41     76.46 o 
   1  12  14       63.18       79.09     67.46 o 
   2  12  14      110.10      164.27     74.17 o 
   3  12  14      297.77      221.31     76.98 o 
   4  12  14      137.43       42.94     46.81 o 
   5  12  14       26.40       35.95     55.62 o 
   6  12  14       44.96       38.03     55.38 o 
   7  12  14       92.79       30.94     51.42 o 
   8  12  14       37.77      122.30     57.99 o 
   9  12  14      224.76      231.42     80.68 o 
  10  12  14      141.50      188.61     68.83 o 
  11  12  14       75.12       91.44     65.35 o 
  12  12  14        2.78       19.50     66.03 o 
 -12  13  14       14.59      105.76     67.66 o 
 -11  13  14       31.24       51.86     61.94 o 
 -10  13  14       25.03       51.55     60.46 o 
  -9  13  14        6.16       27.50     54.67 o 
  -8  13  14       78.88       92.48     57.74 o 
  -7  13  14      105.59      216.09     64.96 o 
  -6  13  14       83.28       98.56     57.12 o 
  -5  13  14      208.75      309.59     69.35 o 
  -4  13  14       81.00       84.31     72.97 o 
  -3  13  14        9.55      100.98     78.44 o 
  -2  13  14      100.70      103.61     71.96 o 
  -1  13  14       92.92      136.35     75.78 o 
   0  13  14       84.08       48.94     67.57 o 
   1  13  14      105.10      186.95     77.04 o 
   2  13  14       96.78       22.98     65.08 o 
   3  13  14       10.89       55.54     68.16 o 
   4  13  14       75.60      136.40     73.25 o 
   5  13  14      226.80      132.26     69.83 o 
   6  13  14       78.80      107.17     65.27 o 
   7  13  14       95.32       83.73     64.11 o 
   8  13  14       77.79      163.34     61.73 o 
   9  13  14        8.32       38.01     57.80 o 
  10  13  14       26.73       11.32     60.49 o 
  11  13  14       31.33       74.26     72.26 o 
  12  13  14       14.37       12.76     63.39 o 
 -11  14  14       23.40       85.95     60.63 o 
 -10  14  14       10.48       61.45     59.88 o 
  -9  14  14      148.76      183.74     67.45 o 
  -8  14  14       12.76       49.32     64.24 o 
  -7  14  14      150.91      148.21     65.62 o 
  -6  14  14      136.64      194.63     74.90 o 
  -5  14  14      162.09      292.53     79.30 o 
  -4  14  14      148.65      314.57     89.36 o 
  -3  14  14      154.51      248.18     80.04 o 
  -2  14  14       30.50      101.21     76.74 o 
  -1  14  14       68.82       75.27     69.37 o 
   0  14  14       49.63       65.88     71.22 o 
   1  14  14       69.98       89.49     71.32 o 
   2  14  14       29.66       46.40     64.40 o 
   3  14  14      165.94       68.56     68.53 o 
   4  14  14      144.17       78.27     70.11 o 
   5  14  14      174.80      146.89     76.96 o 
   6  14  14      123.45       92.04     74.85 o 
   7  14  14      141.83      127.25     65.10 o 
   8  14  14       12.80       31.45     60.94 o 
   9  14  14      133.04      154.63     70.11 o 
  10  14  14       11.12       73.83     64.30 o 
  11  14  14       21.96       96.57     77.66 o 
 -10  15  14       19.92       59.56     65.85 o 
  -9  15  14      106.78      151.55     71.86 o 
  -8  15  14      112.65      183.76     73.01 o 
  -7  15  14        2.76       25.10     60.88 o 
  -6  15  14        3.06       73.45     67.73 o 
  -5  15  14       50.78       90.46     69.69 o 
  -4  15  14       70.17      152.41     82.04 o 
  -3  15  14       50.90      138.85     83.09 o 
  -2  15  14       75.15      110.20     80.14 o 
  -1  15  14       60.49      146.45     81.99 o 
   0  15  14       18.57       82.24     77.14 o 
   1  15  14       60.21       97.01     73.86 o 
   2  15  14       72.30       12.90     69.19 o 
   3  15  14       63.31       72.20     71.76 o 
   4  15  14       77.80       44.67     69.13 o 
   5  15  14       51.69       54.38     70.74 o 
   6  15  14        2.56       30.49     70.62 o 
   7  15  14        1.62       46.90     75.11 o 
   8  15  14      106.57      212.60     73.65 o 
   9  15  14      101.85       75.59     63.40 o 
  10  15  14       21.66       29.18     70.12 o 
  -8  16  14      167.51      159.41     73.66 o 
  -7  16  14       49.24       44.62     75.23 o 
  -6  16  14       50.16      141.48     77.02 o 
  -5  16  14       66.99      135.37     74.34 o 
  -4  16  14       54.67      141.10     75.19 o 
  -3  16  14       27.08       46.79     77.00 o 
  -2  16  14       90.08       18.45     76.36 o 
  -1  16  14       36.41       24.08     75.39 o 
   0  16  14        0.76       26.67     75.35 o 
   1  16  14       36.21      116.12     81.60 o 
   2  16  14       92.73       81.12     77.53 o 
   3  16  14       28.02       10.85     69.35 o 
   4  16  14       46.89      119.58    101.25 o 
   5  16  14       63.71       99.68     74.57 o 
   6  16  14       52.63      119.05     77.99 o 
   7  16  14       51.83        0.00     69.36 o 
   8  16  14      162.58      120.05     86.02 o 
  -6  17  14       57.95       83.19     72.78 o 
  -5  17  14       12.59      120.42     81.56 o 
  -4  17  14        8.76       67.92     69.63 o 
  -3  17  14       24.82      125.24     90.33 o 
  -2  17  14       47.45       22.27     75.09 o 
  -1  17  14       15.26       64.46     79.19 o 
   0  17  14       71.80      160.94    119.75 o 
   1  17  14       17.29      112.02     79.46 o 
   2  17  14       50.64        1.30     70.68 o 
   3  17  14       22.43       56.97     76.54 o 
   4  17  14       10.82       34.94     75.19 o 
   5  17  14        9.04       31.03     68.61 o 
   6  17  14       62.30      121.71     78.92 o 
  -2  18  14        5.27       40.35     79.66 o 
  -1  18  14       91.88      193.01     92.85 o 
   0  18  14       77.78       91.08     89.28 o 
   1  18  14       97.74      163.53     88.95 o 
   2  18  14        5.97       43.56     84.04 o 
   0   1  15      104.62      163.83     42.96 o 
   1   1  15      326.66      338.92     46.73 o 
  -1   2  15      134.70       82.61     38.35 o 
   0   2  15       15.21        9.86     34.88 o 
   1   2  15      142.10       72.43     40.37 o 
   2   2  15      308.07      339.12     50.15 o 
  -2   3  15       68.77       59.09     38.15 o 
  -1   3  15      747.29      822.68     75.00 o 
   0   3  15       14.61       24.58     37.31 o 
   1   3  15      670.81      744.67     67.02 o 
   2   3  15       78.17       93.54     37.95 o 
   3   3  15     1197.88     1057.41    114.32 o 
  -3   4  15      166.99      104.87     45.91 o 
  -2   4  15      368.77      261.30     48.66 o 
  -1   4  15       40.73       38.30     35.47 o 
   0   4  15      959.89      914.52     64.99 o 
   1   4  15       50.06       16.50     32.67 o 
   2   4  15      345.20      244.53     44.18 o 
   3   4  15      140.54       79.37     40.95 o 
   4   4  15        3.61       21.43     42.90 o 
  -4   5  15      120.62      135.41     54.30 o 
  -3   5  15      683.95      624.38     75.88 o 
  -2   5  15      338.85      231.02     50.07 o 
  -1   5  15      153.81      161.82     44.58 o 
   0   5  15      533.84      579.26     60.11 o 
   1   5  15      109.73       66.48     32.14 o 
   2   5  15      301.29      254.14     46.41 o 
   3   5  15      687.54      708.41     73.60 o 
   4   5  15      151.93      115.02     51.93 o 
   5   5  15       37.46       86.14     49.36 o 
  -5   6  15      378.12      280.45     67.45 o 
  -4   6  15      274.29      340.97     64.23 o 
  -3   6  15      658.79      686.79     74.08 o 
  -2   6  15       77.39       83.38     46.78 o 
  -1   6  15       61.86       87.37     41.34 o 
   0   6  15      655.18      703.00     80.24 o 
   1   6  15       65.75       97.02     40.95 o 
   2   6  15       64.09       48.18     36.20 o 
   3   6  15      642.48      570.87     64.90 o 
   4   6  15      296.55      254.49     61.29 o 
   5   6  15      402.82      364.36     69.02 o 
   6   6  15      183.96      159.13     60.73 o 
  -6   7  15       66.30       38.65     54.16 o 
  -5   7  15       48.96       46.50     51.76 o 
  -4   7  15      275.16      177.68     57.28 o 
  -3   7  15      258.64      245.31     71.15 o 
  -2   7  15      262.36      268.70     55.45 o 
  -1   7  15      183.07      239.18     53.77 o 
   0   7  15      117.80       96.91     41.80 o 
   1   7  15      190.92      179.31     43.68 o 
   2   7  15      245.17      323.44     61.50 o 
   3   7  15      247.81      236.79     59.61 o 
   4   7  15      321.63      403.28     77.64 o 
   5   7  15       55.26       44.67     51.97 o 
   6   7  15       61.67       70.38     55.76 o 
   7   7  15      663.73      645.87     83.30 o 
  -7   8  15       92.65      101.09     57.53 o 
  -6   8  15       81.29      142.58     61.62 o 
  -5   8  15      208.46      215.73     57.73 o 
  -4   8  15       16.93       44.26     48.41 o 
  -3   8  15       48.77      140.52     51.62 o 
  -2   8  15       24.75       39.81     49.16 o 
  -1   8  15       94.02       76.50     39.19 o 
   0   8  15       59.48       56.73     45.93 o 
   1   8  15       98.46      146.53     50.95 o 
   2   8  15       32.82       27.92     46.52 o 
   3   8  15       47.02       75.66     52.63 o 
   4   8  15       15.37       58.66     52.94 o 
   5   8  15      184.80      183.19     60.74 o 
   6   8  15       74.68      113.95     58.47 o 
   7   8  15       93.11       66.41     60.95 o 
   8   8  15       25.41       48.89     56.83 o 
  -8   9  15      439.03      463.96     82.85 o 
  -7   9  15       28.22      127.82     59.37 o 
  -6   9  15      436.97      514.09     74.36 o 
  -5   9  15       69.49       86.95     54.84 o 
  -4   9  15      424.89      533.40     68.22 o 
  -3   9  15      329.18      199.96     60.04 o 
  -2   9  15       85.57       49.36     40.08 o 
  -1   9  15        8.82       15.45     45.89 o 
   0   9  15      390.60      413.91    124.10 o 
   1   9  15        4.67       63.25     60.00 o 
   2   9  15      114.53       72.95     43.28 o 
   3   9  15      351.16      319.85     77.11 o 
   4   9  15      375.00      432.13     66.06 o 
   5   9  15       67.97       96.04     55.33 o 
   6   9  15      457.51      377.08     74.26 o 
   7   9  15       24.46       68.32     59.89 o 
   8   9  15      441.69      459.70     81.25 o 
   9   9  15       29.35       69.01     58.32 o 
  -9  10  15      187.79      168.01     74.02 o 
  -8  10  15       92.79      154.02     68.29 o 
  -7  10  15       90.25      108.04     58.29 o 
  -6  10  15       56.59      103.34     52.54 o 
  -5  10  15       80.82       84.51     55.01 o 
  -4  10  15      183.15      253.87     64.50 o 
  -3  10  15       16.61       21.99     39.82 o 
  -2  10  15       79.15       38.04     45.97 o 
  -1  10  15      153.10       79.70     58.75 o 
   0  10  15       25.52       34.84     62.41 o 
   1  10  15      151.09      196.74    121.85 o 
   2  10  15       78.03       43.70     60.37 o 
   3  10  15       13.41       14.78     44.09 o 
   4  10  15      193.00      261.30     67.93 o 
   5  10  15       77.15      142.07     56.06 o 
   6  10  15       63.95      117.28     57.72 o 
   7  10  15      103.56      191.57     69.00 o 
   8  10  15       97.08      117.35     60.08 o 
   9  10  15      178.41      230.16     77.27 o 
  10  10  15        0.47       25.18     61.05 o 
 -10  11  15      126.94      127.39     68.67 o 
  -9  11  15       40.04      124.32     68.06 o 
  -8  11  15      133.50      100.10     63.98 o 
  -7  11  15       13.08       40.23     51.08 o 
  -6  11  15       45.22      102.77     56.73 o 
  -5  11  15      123.50      182.54     63.70 o 
  -4  11  15      136.63      197.84     68.67 o 
  -3  11  15      208.91      212.42     58.57 o 
  -2  11  15      138.51      236.14     84.35 o 
  -1  11  15      232.24      268.21     80.98 o 
   0  11  15      108.35      119.72     65.53 o 
   1  11  15      258.85      159.30     67.26 o 
   2  11  15      118.13       38.46     57.72 o 
   3  11  15      201.45      295.50     83.79 o 
   4  11  15      145.24      150.67     62.32 o 
   5  11  15      133.23       60.30     57.59 o 
   6  11  15       56.69       48.59     58.38 o 
   7  11  15       12.40       82.20     57.58 o 
   8  11  15      113.14       93.09     64.09 o 
   9  11  15       38.64       67.38     63.56 o 
  10  11  15      115.69      122.86     70.08 o 
  11  11  15        8.71       35.81     68.66 o 
 -11  12  15       13.24       85.44     66.69 o 
 -10  12  15       87.01       91.22     71.38 o 
  -9  12  15       63.80      131.65     66.87 o 
  -8  12  15      107.37      219.59     65.07 o 
  -7  12  15       41.43       77.32     54.81 o 
  -6  12  15      312.71      410.15     76.86 o 
  -5  12  15       26.56       56.48     59.99 o 
  -4  12  15      245.13      252.24     75.80 o 
  -3  12  15       76.92       74.17     72.48 o 
  -2  12  15      369.23      335.06     93.35 o 
  -1  12  15       36.92      116.05     74.66 o 
   0  12  15      179.74      116.33     73.14 o 
   1  12  15       37.93       41.38     67.36 o 
   2  12  15      394.29      305.57     83.55 o 
   3  12  15       77.36       55.13     70.55 o 
   4  12  15      240.11      128.85     75.50 o 
   5  12  15       27.18       63.50     59.92 o 
   6  12  15      310.33      288.95     73.84 o 
   7  12  15       42.80      125.41     61.13 o 
   8  12  15      113.59      141.82     70.68 o 
   9  12  15       65.53       66.61     69.68 o 
  10  12  15       72.69      130.39     91.61 o 
  11  12  15       10.06       37.53     70.03 o 
  12  12  15       27.15       48.48     59.67 o 
 -11  13  15       21.66       10.68     68.04 o 
 -10  13  15       54.24       37.41     68.20 o 
  -9  13  15       34.10       41.26     60.22 o 
  -8  13  15       38.97       61.45     64.12 o 
  -7  13  15       23.41       91.85     62.64 o 
  -6  13  15       32.62       59.70     59.09 o 
  -5  13  15       93.78      173.65     78.92 o 
  -4  13  15        2.63       22.35     68.98 o 
  -3  13  15      185.02      187.54     85.11 o 
  -2  13  15       20.44       29.64     71.86 o 
  -1  13  15       41.07       62.58     70.56 o 
   0  13  15      112.22       79.77     73.59 o 
   1  13  15       43.28      116.41     72.39 o 
   2  13  15       17.94       60.93     67.38 o 
   3  13  15      169.98      135.24     71.12 o 
   4  13  15        3.83        1.95     66.99 o 
   5  13  15       94.80      112.08     69.75 o 
   6  13  15       40.16       18.49     69.35 o 
   7  13  15       27.96       95.49     69.32 o 
   8  13  15       30.13       72.86     63.14 o 
   9  13  15       32.01       43.78     63.73 o 
  10  13  15       55.90       81.50     67.56 o 
  11  13  15       21.04       49.68     69.88 o 
  -9  14  15       61.46      132.38     70.90 o 
  -8  14  15       43.74      162.64     67.39 o 
  -7  14  15       10.12       89.42     60.66 o 
  -6  14  15       73.47      101.06     76.52 o 
  -5  14  15       22.22       66.86     69.52 o 
  -4  14  15       44.16       77.37     78.31 o 
  -3  14  15       53.19      136.21     81.17 o 
  -2  14  15       45.05       38.93     73.56 o 
  -1  14  15       20.04       43.88     74.07 o 
   0  14  15      154.66      159.90     80.61 o 
   1  14  15       21.25       15.62     70.98 o 
   2  14  15       43.21       15.82     69.48 o 
   3  14  15       51.07       96.20     73.77 o 
   4  14  15       47.24       61.75     73.31 o 
   5  14  15       21.90       23.29     72.39 o 
   6  14  15       70.92       73.56     79.65 o 
   7  14  15        9.86       83.95     70.37 o 
   8  14  15       34.71        2.48     60.73 o 
   9  14  15       64.81       28.45     72.52 o 
  -8  15  15       41.85       69.11     67.54 o 
  -7  15  15       36.88      196.26     86.64 o 
  -6  15  15       31.02      113.63    102.53 o 
  -5  15  15      127.15      172.26     75.64 o 
  -4  15  15       73.84      131.78     85.39 o 
  -3  15  15       65.38       51.80     80.66 o 
  -2  15  15      103.01      145.76     82.56 o 
  -1  15  15       61.98       71.96     72.98 o 
   0  15  15        3.15       75.07     79.73 o 
   1  15  15       51.63       61.68     76.03 o 
   2  15  15      103.75       78.24     77.53 o 
   3  15  15       63.41       67.63     73.70 o 
   4  15  15       77.88       70.56     72.72 o 
   5  15  15      115.71       79.13     70.52 o 
   6  15  15       28.41       54.32     71.34 o 
   7  15  15       30.45       50.72     85.03 o 
   8  15  15       47.98       87.03     76.97 o 
  -6  16  15       38.47       50.83     72.13 o 
  -5  16  15       14.27       76.24     73.38 o 
  -4  16  15        9.68       29.42     72.70 o 
  -3  16  15       56.22      100.57     85.27 o 
  -2  16  15       20.94       37.96     78.06 o 
  -1  16  15       62.37      119.89     82.52 o 
   0  16  15        5.65       45.66     70.60 o 
   1  16  15       60.64       61.87     81.86 o 
   2  16  15       25.73       64.61     77.56 o 
   3  16  15       58.98       43.00     74.33 o 
   4  16  15        7.40       19.26     69.31 o 
   5  16  15       15.99       11.51     73.05 o 
   6  16  15       35.96       75.67     79.33 o 
  -2  17  15       16.77       26.87     85.08 o 
  -1  17  15        7.93       85.73     86.35 o 
   0  17  15       99.42      181.08     92.60 o 
   1  17  15       12.20      155.13     85.54 o 
   2  17  15       20.26       83.00     86.33 o 
   0   0  16     3682.80     4780.39    427.61 o 
   0   1  16     1581.24     1506.43     85.39 o 
   1   1  16      272.31      296.31     49.18 o 
  -1   2  16      198.18      125.75     45.86 o 
   0   2  16        4.43       49.15     40.16 o 
   1   2  16      180.95      129.84     46.96 o 
   2   2  16      509.76      331.54     52.31 o 
  -2   3  16       39.42       49.62     43.84 o 
  -1   3  16      117.05       79.29     45.17 o 
   0   3  16      136.38      140.07     45.88 o 
   1   3  16      103.48       75.62     40.59 o 
   2   3  16       42.07       42.69     41.13 o 
   3   3  16       48.07       45.40     37.32 o 
  -3   4  16      130.84       86.54     47.72 o 
  -2   4  16      307.76      328.94     81.47 o 
  -1   4  16       23.20       56.67     46.10 o 
   0   4  16      332.51      269.79     54.59 o 
   1   4  16       10.99       47.81     39.95 o 
   2   4  16      320.36      291.97     59.87 o 
   3   4  16      114.33      126.15     47.28 o 
   4   4  16       41.17       95.90     56.31 o 
  -4   5  16      334.75      315.01     69.16 o 
  -3   5  16      401.77      317.36     63.08 o 
  -2   5  16        3.06       10.80     41.77 o 
  -1   5  16      194.93      108.95     43.48 o 
   0   5  16        2.61        7.06     38.38 o 
   1   5  16      189.43      156.16     40.32 o 
   2   5  16        3.13       17.20     39.19 o 
   3   5  16      425.83      539.12     68.78 o 
   4   5  16      291.81      280.82     65.58 o 
   5   5  16       74.78       47.06     51.91 o 
  -5   6  16      136.03       90.52     56.57 o 
  -4   6  16      323.15      318.34     92.49 o 
  -3   6  16      106.82      173.39     63.00 o 
  -2   6  16      291.37      201.38     64.82 o 
  -1   6  16      337.21      348.32     61.07 o 
   0   6  16       31.90       64.83     35.42 o 
   1   6  16      340.73      348.08     56.25 o 
   2   6  16      280.42      233.29     53.08 o 
   3   6  16       80.69      158.74     48.47 o 
   4   6  16      337.25      398.40     75.44 o 
   5   6  16      140.24      112.30     57.28 o 
   6   6  16       19.06       40.92     57.45 o 
  -6   7  16       83.68       60.09     57.57 o 
  -5   7  16       33.10       50.53     55.49 o 
  -4   7  16      108.12       44.69     52.27 o 
  -3   7  16      473.37      381.59     70.48 o 
  -2   7  16      475.40      444.71     67.27 o 
  -1   7  16       56.10       97.33     51.71 o 
   0   7  16       40.78       65.56     44.18 o 
   1   7  16       46.32       46.11     41.24 o 
   2   7  16      469.71      504.10     68.72 o 
   3   7  16      478.80      493.02     68.67 o 
   4   7  16      110.47      150.58     62.81 o 
   5   7  16       28.76      106.43     58.96 o 
   6   7  16       89.28      108.45     60.95 o 
   7   7  16        2.91       14.80     53.45 o 
  -7   8  16        6.34       37.25     59.62 o 
  -6   8  16       45.33       98.05     62.26 o 
  -5   8  16      229.17      294.82     79.61 o 
  -4   8  16       41.18        2.14     51.24 o 
  -3   8  16       71.34       73.32     55.10 o 
  -2   8  16      190.32      236.98     59.68 o 
  -1   8  16      325.28      165.86     54.79 o 
   0   8  16      612.80      466.08     85.15 o 
   1   8  16      337.90      268.90     75.02 o 
   2   8  16      217.48      152.86     61.58 o 
   3   8  16       71.55      140.20     63.02 o 
   4   8  16       47.51      105.66     54.98 o 
   5   8  16      233.77      308.44     70.71 o 
   6   8  16       57.46       46.73     57.64 o 
   7   8  16        7.21       47.09     58.55 o 
   8   8  16       91.72       71.16     61.37 o 
  -8   9  16      224.16      204.79     94.72 o 
  -7   9  16       13.84       11.58     57.29 o 
  -6   9  16       18.08      102.51     63.45 o 
  -5   9  16       10.55       50.62     57.22 o 
  -4   9  16      131.25      156.80     59.47 o 
  -3   9  16      112.47      111.23     54.69 o 
  -2   9  16      134.65      135.45     60.15 o 
  -1   9  16      379.21      210.93     75.91 o 
   0   9  16       16.16       83.90     65.22 o 
   1   9  16      403.07      331.29     78.88 o 
   2   9  16      124.83       93.52     66.08 o 
   3   9  16      140.69      203.50     65.48 o 
   4   9  16      136.48      186.67     60.94 o 
   5   9  16       11.91       56.63     57.65 o 
   6   9  16       19.11       20.35     57.00 o 
   7   9  16       10.84       81.34     62.47 o 
   8   9  16      206.30      199.97     89.62 o 
   9   9  16      160.74      177.96     78.45 o 
  -9  10  16      146.95      186.86     85.99 o 
  -8  10  16        3.54       26.69     61.46 o 
  -7  10  16      264.15      277.30     78.33 o 
  -6  10  16       47.11       24.50     56.22 o 
  -5  10  16       11.96       50.61     57.51 o 
  -4  10  16      168.87      136.54     57.57 o 
  -3  10  16      319.46      334.73     72.76 o 
  -2  10  16       56.36       62.61     70.68 o 
  -1  10  16       54.15       69.35     66.73 o 
   0  10  16        7.79       81.11     66.74 o 
   1  10  16       45.37      118.89     76.86 o 
   2  10  16       62.79       45.55     69.36 o 
   3  10  16      323.57      310.45     81.71 o 
   4  10  16      185.17      191.08     67.21 o 
   5  10  16       12.49       84.19     56.20 o 
   6  10  16       44.67       94.65     62.84 o 
   7  10  16      265.63      202.26     92.64 o 
   8  10  16        4.73       20.36     62.68 o 
   9  10  16      142.65      121.16     67.81 o 
  10  10  16        9.57       68.79     72.33 o 
 -10  11  16       50.76       73.12     68.84 o 
  -9  11  16       11.59       16.97     59.81 o 
  -8  11  16       27.17       57.41     68.48 o 
  -7  11  16      142.80      199.36     69.56 o 
  -6  11  16       13.15       66.88     64.72 o 
  -5  11  16      236.65      275.94     69.43 o 
  -4  11  16        4.28       69.09     60.20 o 
  -3  11  16       27.52       15.28     61.63 o 
  -2  11  16        7.11       76.61     74.77 o 
  -1  11  16       58.94      153.16     72.94 o 
   0  11  16       38.74       68.15     68.76 o 
   1  11  16       67.09      146.96     75.68 o 
   2  11  16        6.26       75.79     71.58 o 
   3  11  16       26.33       43.28     64.63 o 
   4  11  16        3.48      154.22    104.97 o 
   5  11  16      255.90      233.90     71.83 o 
   6  11  16       12.73       68.49     56.85 o 
   7  11  16      136.73      167.56     69.45 o 
   8  11  16       27.33       21.50     60.19 o 
   9  11  16       12.99       65.46     69.27 o 
  10  11  16       51.88      115.99     76.27 o 
  11  11  16       65.41      101.02     74.02 o 
 -10  12  16       17.87       98.36     70.99 o 
  -9  12  16       48.11      117.12     77.32 o 
  -8  12  16       27.02       11.90     66.98 o 
  -7  12  16       16.08       11.25     67.69 o 
  -6  12  16       38.69      106.83     65.19 o 
  -5  12  16       80.17      158.52     65.01 o 
  -4  12  16       25.09       81.38     73.45 o 
  -3  12  16       28.48      144.88     80.42 o 
  -2  12  16      176.07      162.85     82.09 o 
  -1  12  16      162.40      137.66     76.55 o 
   0  12  16       16.62       51.48     70.01 o 
   1  12  16      169.60      192.01     82.04 o 
   2  12  16      175.31      186.89     82.59 o 
   3  12  16       27.09        4.66     65.88 o 
   4  12  16       22.05       78.63     70.10 o 
   5  12  16       81.15       99.21     79.10 o 
   6  12  16       37.89      130.87     74.13 o 
   7  12  16       14.63       94.93     70.39 o 
   8  12  16       29.38       71.56     66.84 o 
   9  12  16       42.18      123.84     73.90 o 
  10  12  16       19.89       74.47     69.72 o 
  -9  13  16       38.87      130.58     81.97 o 
  -8  13  16        7.69       80.27     69.05 o 
  -7  13  16       24.64       49.07     63.33 o 
  -6  13  16        2.69       81.51     68.08 o 
  -5  13  16        7.42       25.08     64.89 o 
  -4  13  16       26.35      143.28     83.73 o 
  -3  13  16      205.07      193.98     85.99 o 
  -2  13  16       24.59       23.27     67.48 o 
  -1  13  16       97.80      134.15     79.48 o 
   0  13  16      209.40      204.33     78.20 o 
   1  13  16       93.92       21.09     69.59 o 
   2  13  16       26.18       87.80     78.52 o 
   3  13  16      214.18      189.72     80.65 o 
   4  13  16       25.58       56.79     77.65 o 
   5  13  16        5.55       63.52     66.59 o 
   6  13  16        3.13       38.87     74.29 o 
   7  13  16       25.34        6.66     70.68 o 
   8  13  16        7.94      101.90     75.75 o 
   9  13  16       34.87       53.48     67.70 o 
  -7  14  16       16.47       56.48     66.23 o 
  -6  14  16       20.07       20.55     74.18 o 
  -5  14  16       20.10       67.19     72.08 o 
  -4  14  16       25.77      124.23     83.01 o 
  -3  14  16       62.06       31.01     75.80 o 
  -2  14  16       68.21      104.88     78.99 o 
  -1  14  16       28.81      119.14     83.17 o 
   0  14  16        0.52       46.43     79.54 o 
   1  14  16       27.71       16.92     77.62 o 
   2  14  16       66.88       70.71     68.75 o 
   3  14  16       63.20       49.39     70.49 o 
   4  14  16       23.39       30.95     73.19 o 
   5  14  16       22.14      111.10     82.84 o 
   6  14  16       18.73       45.47     80.89 o 
   7  14  16       16.92      101.28     80.37 o 
  -5  15  16       22.38       59.24     70.92 o 
  -4  15  16        1.08       18.66     72.15 o 
  -3  15  16       86.34      105.32     83.07 o 
  -2  15  16       12.42       71.03     78.49 o 
  -1  15  16       13.13       61.40     76.97 o 
   0  15  16       26.62       83.57     82.72 o 
   1  15  16        9.32       54.27     76.67 o 
   2  15  16       12.21       42.90     72.31 o 
   3  15  16       88.61      107.61     80.59 o 
   4  15  16        1.30       39.33     81.03 o 
   5  15  16       21.29       72.05     78.16 o 
   0  16  16        0.58       53.24     73.70 o 
   0   1  17       71.59      127.92     46.85 o 
   1   1  17     1155.17     1144.38     79.64 o 
  -1   2  17       48.24       92.26     46.95 o 
   0   2  17      448.48      384.75     59.04 o 
   1   2  17       50.91       78.51     45.71 o 
   2   2  17      327.86      355.41     55.47 o 
  -2   3  17      256.81      236.63     56.42 o 
  -1   3  17      173.22      163.05     53.07 o 
   0   3  17       93.45      161.11     49.46 o 
   1   3  17      142.43      141.87     48.85 o 
   2   3  17      229.95      239.21     57.10 o 
   3   3  17       77.15       42.89     40.36 o 
  -3   4  17      199.49      164.70     60.76 o 
  -2   4  17       25.27       27.81     37.52 o 
  -1   4  17      280.36      300.73     58.95 o 
   0   4  17       34.05       48.62     44.82 o 
   1   4  17      293.78      336.97     57.31 o 
   2   4  17       25.68       83.34     42.03 o 
   3   4  17      188.93      118.01     56.79 o 
   4   4  17       17.83       47.29     55.49 o 
  -4   5  17      599.07      524.29     78.44 o 
  -3   5  17       42.12      101.92     58.02 o 
  -2   5  17      169.13      209.22     60.39 o 
  -1   5  17      126.95      115.22     48.15 o 
   0   5  17       24.93       84.91     50.92 o 
   1   5  17      136.69      105.54     42.94 o 
   2   5  17      187.39      162.30     53.92 o 
   3   5  17       55.60       69.51     55.72 o 
   4   5  17      622.53      577.47     84.09 o 
   5   5  17        2.15       56.47     58.24 o 
  -5   6  17      231.67      292.11     68.74 o 
  -4   6  17       45.82       19.69     56.29 o 
  -3   6  17      100.75       81.37     53.37 o 
  -2   6  17      134.62       87.49     55.70 o 
  -1   6  17       64.11       69.79     55.22 o 
   0   6  17        2.90       32.81     40.15 o 
   1   6  17       55.74      142.76     58.02 o 
   2   6  17      152.10      202.36     59.32 o 
   3   6  17      106.07      136.83     62.94 o 
   4   6  17       48.48       53.24     58.94 o 
   5   6  17      255.29      227.49     66.52 o 
   6   6  17       59.78       82.43     54.61 o 
  -6   7  17      177.35      148.75     65.02 o 
  -5   7  17      146.15      168.50     65.43 o 
  -4   7  17      195.38      276.98     72.79 o 
  -3   7  17       65.09       65.76     56.81 o 
  -2   7  17       89.44      130.88     61.21 o 
  -1   7  17      118.57       63.96     58.36 o 
   0   7  17        0.33       36.93     62.85 o 
   1   7  17      112.81      155.62     49.60 o 
   2   7  17       90.31       49.23     61.19 o 
   3   7  17       74.89       47.31     54.81 o 
   4   7  17      197.71      306.25     72.51 o 
   5   7  17      150.03       90.11     70.63 o 
   6   7  17      185.09      279.35     74.24 o 
   7   7  17       57.56       44.32     58.85 o 
  -7   8  17       23.10       12.36     57.49 o 
  -6   8  17       11.05       87.07     65.94 o 
  -5   8  17       76.29      147.68     66.13 o 
  -4   8  17      119.11      102.50     62.17 o 
  -3   8  17       88.42      134.08     59.91 o 
  -2   8  17       75.43       66.66     58.68 o 
  -1   8  17      152.16      147.76     74.94 o 
   0   8  17      282.40      286.74     80.22 o 
   1   8  17      147.76      136.61     73.04 o 
   2   8  17       84.06      184.40     75.74 o 
   3   8  17       78.33       60.83     58.09 o 
   4   8  17      129.05      113.28     59.77 o 
   5   8  17       66.94       79.34     61.89 o 
   6   8  17       12.17       37.80     52.77 o 
   7   8  17       22.00       80.85     63.57 o 
   8   8  17        2.46       52.29     69.12 o 
  -8   9  17       62.21      129.58     69.91 o 
  -7   9  17       26.82       70.88     62.21 o 
  -6   9  17       25.43      138.04     67.32 o 
  -5   9  17       31.43      155.64     69.18 o 
  -4   9  17      129.57       72.52     63.78 o 
  -3   9  17      118.95       96.53     59.32 o 
  -2   9  17       93.67       46.52     73.26 o 
  -1   9  17       89.25       31.83     64.02 o 
   0   9  17       10.57       25.34     62.50 o 
   1   9  17       95.04      180.27     94.29 o 
   2   9  17       86.54      113.13     74.68 o 
   3   9  17      111.02      115.16     74.51 o 
   4   9  17      119.74      145.08     67.01 o 
   5   9  17       38.91        3.56     59.10 o 
   6   9  17       27.90       59.11     59.59 o 
   7   9  17       32.19       62.56     65.49 o 
   8   9  17       57.72       57.86     65.17 o 
   9   9  17       34.43       42.68     65.66 o 
  -9  10  17       31.96       67.44     69.37 o 
  -8  10  17      201.86      195.91     77.64 o 
  -7  10  17       50.64       64.51     67.04 o 
  -6  10  17       28.70       49.35     64.62 o 
  -5  10  17       76.79      120.25     68.87 o 
  -4  10  17       10.95       80.06     71.68 o 
  -3  10  17       16.94       16.48     73.37 o 
  -2  10  17      160.52      157.61     79.98 o 
  -1  10  17      105.15       67.66     65.49 o 
   0  10  17       48.25      126.99     75.91 o 
   1  10  17       98.20      130.72     74.63 o 
   2  10  17      156.34       69.42     73.33 o 
   3  10  17       16.05       74.81     74.80 o 
   4  10  17       11.03       46.26     70.35 o 
   5  10  17       81.59      125.75     65.76 o 
   6  10  17       31.93       32.47     61.68 o 
   7  10  17       51.74       65.49     64.31 o 
   8  10  17      203.30      283.79     95.13 o 
   9  10  17       31.27       81.06     62.27 o 
  10  10  17       75.83      104.34     71.76 o 
  -9  11  17       57.04      155.29     72.83 o 
  -8  11  17       19.79       19.29     63.29 o 
  -7  11  17       18.01       29.61     68.52 o 
  -6  11  17       80.93       90.89     76.95 o 
  -5  11  17       21.30       90.84     74.59 o 
  -4  11  17       53.43      150.92     89.84 o 
  -3  11  17       21.30       31.91     70.39 o 
  -2  11  17      185.23      215.01     79.08 o 
  -1  11  17       63.55       75.76     69.97 o 
   0  11  17       32.89       97.06     71.67 o 
   1  11  17       65.65      111.58     74.79 o 
   2  11  17      193.03      193.46     79.06 o 
   3  11  17       24.78       66.06     72.37 o 
   4  11  17       62.04       97.72     74.46 o 
   5  11  17       21.72        4.85     67.09 o 
   6  11  17       81.23      110.89     71.95 o 
   7  11  17       22.40       86.07     65.06 o 
   8  11  17       18.91      140.17     74.03 o 
   9  11  17       57.11        4.10     64.10 o 
  -8  12  17       51.30      100.71     76.97 o 
  -7  12  17        1.42       21.56     69.97 o 
  -6  12  17       56.13      138.00     91.29 o 
  -5  12  17       23.93       88.84     93.75 o 
  -4  12  17       74.91      140.59     83.55 o 
  -3  12  17       44.23       54.26     73.36 o 
  -2  12  17       65.20      112.14     76.27 o 
  -1  12  17       52.47       53.52     73.80 o 
   0  12  17        8.23       33.91     65.94 o 
   1  12  17       57.37      126.30     75.25 o 
   2  12  17       73.07       52.38     76.77 o 
   3  12  17       45.81       44.15     73.11 o 
   4  12  17       79.42       86.43     71.23 o 
   5  12  17       23.76       49.26     77.18 o 
   6  12  17       54.96      107.92     78.39 o 
   7  12  17        2.15       23.38     67.12 o 
   8  12  17       50.38      129.15     72.98 o 
  -6  13  17        1.16       20.03     86.52 o 
  -5  13  17       46.93      127.84     88.02 o 
  -4  13  17      157.75      146.28     84.36 o 
  -3  13  17       13.22       74.41     69.84 o 
  -2  13  17       67.92       54.69     73.33 o 
  -1  13  17      145.53      172.35     77.92 o 
   0  13  17       29.15       49.89     73.59 o 
   1  13  17      147.85      133.02     80.81 o 
   2  13  17       68.96       73.11     71.34 o 
   3  13  17       10.25       56.17     77.59 o 
   4  13  17      160.54      229.06    121.28 o 
   5  13  17       39.49      157.97     83.86 o 
   6  13  17        1.04       46.03     81.23 o 
  -4  14  17        3.76      128.70     84.36 o 
  -3  14  17       42.32      182.67     90.94 o 
  -2  14  17       80.75      104.61     88.76 o 
  -1  14  17        1.02       82.10     86.13 o 
   0  14  17        1.56       23.74     73.80 o 
   1  14  17        1.65       32.45     80.45 o 
   2  14  17       79.55       52.15     74.09 o 
   3  14  17       46.67       21.63     69.44 o 
   4  14  17        2.61       66.88     77.58 o 
   0   1  18       15.91       72.25     44.46 o 
   1   1  18        2.36       56.11     45.67 o 
  -1   2  18       42.28      116.78     74.51 o 
   0   2  18      560.54      529.97     66.10 o 
   1   2  18       39.29       95.54     49.88 o 
   2   2  18        9.39       62.83     49.32 o 
  -2   3  18       22.63      101.40     52.30 o 
  -1   3  18      109.45      122.89     53.60 o 
   0   3  18       43.50       79.24     53.70 o 
   1   3  18      109.38       52.76     44.44 o 
   2   3  18       23.89       25.45     46.34 o 
   3   3  18        0.11       21.28     50.39 o 
  -3   4  18       88.31       12.63     59.50 o 
  -2   4  18      228.80      223.23     64.60 o 
  -1   4  18      153.81      139.49     55.40 o 
   0   4  18        7.58       23.82     50.00 o 
   1   4  18      163.16      150.55     51.81 o 
   2   4  18      255.02      387.19     68.46 o 
   3   4  18       91.68       73.88     54.25 o 
   4   4  18        7.75       65.63     57.27 o 
  -4   5  18       40.06       28.60     58.38 o 
  -3   5  18        5.01       62.08     53.90 o 
  -2   5  18      131.02       64.57     62.51 o 
  -1   5  18      334.94      344.64     73.41 o 
   0   5  18      184.37      190.08     57.15 o 
   1   5  18      342.27      307.14     69.12 o 
   2   5  18      133.64      152.00     56.52 o 
   3   5  18        5.89       24.22     49.98 o 
   4   5  18       38.52       67.61     61.01 o 
   5   5  18       10.65       17.65     57.04 o 
  -5   6  18       48.80       77.17     61.19 o 
  -4   6  18       67.23       99.54     60.45 o 
  -3   6  18      111.32      100.57     62.84 o 
  -2   6  18      160.32      285.36     66.56 o 
  -1   6  18      158.57      193.18     63.07 o 
   0   6  18       69.48       39.10     63.12 o 
   1   6  18      155.98      262.71     68.64 o 
   2   6  18      160.88      230.64     65.66 o 
   3   6  18      111.27      172.83     69.33 o 
   4   6  18       75.93       98.23     66.48 o 
   5   6  18       36.86       50.62     63.03 o 
   6   6  18        0.49       26.82     54.90 o 
  -6   7  18        8.95       30.84     60.69 o 
  -5   7  18       45.87       36.42     56.07 o 
  -4   7  18      257.93      281.59     74.73 o 
  -3   7  18      111.87       81.93     60.69 o 
  -2   7  18       79.70      100.51     62.67 o 
  -1   7  18      192.89      134.50     77.03 o 
   0   7  18      478.97      588.04     96.89 o 
   1   7  18      197.89      152.14     91.50 o 
   2   7  18       84.39      121.22     82.67 o 
   3   7  18      128.08      106.51     63.22 o 
   4   7  18      250.66      198.35     69.84 o 
   5   7  18       48.41      119.47     67.01 o 
   6   7  18        8.98       35.62     63.82 o 
   7   7  18       97.13      200.70     75.18 o 
  -7   8  18       53.61       68.03     67.85 o 
  -6   8  18       35.31       68.25     64.99 o 
  -5   8  18        8.93       45.10     61.09 o 
  -4   8  18      189.74      134.76     68.19 o 
  -3   8  18      191.74      261.50     72.97 o 
  -2   8  18       70.03      192.78     77.26 o 
  -1   8  18      255.20      229.26     90.92 o 
   0   8  18       31.59      121.82     85.68 o 
   1   8  18      236.81      282.27     98.20 o 
   2   8  18       71.74      114.22     77.23 o 
   3   8  18      182.10      132.70     86.90 o 
   4   8  18      203.42      192.44     71.92 o 
   5   8  18        9.62       29.73     61.23 o 
   6   8  18       33.14       44.97     66.14 o 
   7   8  18       56.67      130.03     69.17 o 
   8   8  18      102.66      125.13     71.38 o 
  -8   9  18        9.53       28.97     70.59 o 
  -7   9  18       88.95      114.27     71.47 o 
  -6   9  18       27.67       63.25     67.87 o 
  -5   9  18       33.42       90.60     65.91 o 
  -4   9  18       88.61      196.39     71.61 o 
  -3   9  18       58.47       56.92     83.40 o 
  -2   9  18        8.39       46.50     76.22 o 
  -1   9  18       53.12      100.37     79.79 o 
   0   9  18       15.33       51.93     77.73 o 
   1   9  18       60.46       69.13     72.55 o 
   2   9  18        6.77       56.69     69.63 o 
   3   9  18       65.57       87.38     71.90 o 
   4   9  18       88.01      135.07     84.29 o 
   5   9  18       36.31       43.73     64.88 o 
   6   9  18       32.14       39.30     65.46 o 
   7   9  18       87.55       97.23     67.05 o 
   8   9  18        9.46       66.15     68.41 o 
   9   9  18       13.30       68.11     73.09 o 
  -8  10  18        1.75       40.98     66.45 o 
  -7  10  18       28.90       77.29     71.87 o 
  -6  10  18       43.21       61.81     64.28 o 
  -5  10  18      188.46      280.87     84.14 o 
  -4  10  18       49.69       14.70     85.45 o 
  -3  10  18       42.73      125.40     87.31 o 
  -2  10  18       70.90       71.36     81.69 o 
  -1  10  18       17.05      116.85     93.04 o 
   0  10  18        5.45       22.66     70.28 o 
   1  10  18       12.03       61.45     78.30 o 
   2  10  18       67.75      104.20     78.06 o 
   3  10  18       42.37       70.50     74.33 o 
   4  10  18       52.27      231.21     82.86 o 
   5  10  18      206.16      188.17     93.23 o 
   6  10  18       48.16      146.76     73.70 o 
   7  10  18       24.29       70.72     70.94 o 
   8  10  18        1.83       68.71     69.24 o 
  -7  11  18       26.96       58.25     69.20 o 
  -6  11  18       41.27       71.24     77.09 o 
  -5  11  18       69.03      158.78     98.82 o 
  -4  11  18        5.60       65.05     90.93 o 
  -3  11  18       64.07       38.84     88.60 o 
  -2  11  18      146.02      144.90     95.35 o 
  -1  11  18       26.55       53.00     71.95 o 
   0  11  18        1.59       18.68     74.40 o 
   1  11  18       26.78       13.36     70.14 o 
   2  11  18      136.80      257.56     86.79 o 
   3  11  18       66.73      136.54     74.51 o 
   4  11  18        4.57       37.56     76.69 o 
   5  11  18       68.02       96.27     85.60 o 
   6  11  18       41.27       56.63     84.79 o 
   7  11  18       28.05       65.68     65.47 o 
  -5  12  18      162.88      100.58     99.88 o 
  -4  12  18       66.70      204.85    101.82 o 
  -3  12  18       63.05       77.89     93.09 o 
  -2  12  18       21.47       36.03     82.02 o 
  -1  12  18        0.19       16.21     75.60 o 
   0  12  18       36.87       29.00     71.75 o 
   1  12  18        0.31       61.88     81.57 o 
   2  12  18       22.25      119.04     83.89 o 
   3  12  18       62.58      104.75     87.22 o 
   4  12  18       71.49      168.24     76.46 o 
   5  12  18      155.85      262.77    100.48 o 
  -1  13  18       15.84       35.34     80.59 o 
   0  13  18       19.65       34.35     76.06 o 
   1  13  18       17.84       59.92     77.37 o 
   0   1  19      160.98      199.74     55.42 o 
   1   1  19      136.36      215.81     57.63 o 
  -1   2  19      143.70       95.94     55.75 o 
   0   2  19        1.88       42.29     52.77 o 
   1   2  19      150.86      167.79     53.56 o 
   2   2  19        0.10       12.76     51.65 o 
  -2   3  19        4.57        5.67     57.41 o 
  -1   3  19      153.13      102.77     56.58 o 
   0   3  19      267.95      281.35     64.23 o 
   1   3  19      153.57      152.43     53.60 o 
   2   3  19        3.92        4.81     51.06 o 
   3   3  19        3.48       91.65     61.15 o 
  -3   4  19       13.05        9.56     58.51 o 
  -2   4  19       45.44       57.15     59.37 o 
  -1   4  19      158.41      117.13     65.11 o 
   0   4  19       20.12       78.70     55.70 o 
   1   4  19      148.78      136.38     62.59 o 
   2   4  19       50.50       68.05     60.40 o 
   3   4  19        8.81        6.24     50.80 o 
   4   4  19       84.82      102.02     65.73 o 
  -4   5  19       36.32       19.82     58.95 o 
  -3   5  19       16.88        0.24     57.60 o 
  -2   5  19      113.27      244.75     68.74 o 
  -1   5  19       58.79      128.40     65.62 o 
   0   5  19       30.56       11.48     63.47 o 
   1   5  19       64.04       71.55     59.69 o 
   2   5  19      104.68       89.25     61.46 o 
   3   5  19       17.06       77.13     64.82 o 
   4   5  19       33.90      105.36     63.79 o 
   5   5  19      154.20      274.36     77.71 o 
  -5   6  19       58.47       85.25     67.67 o 
  -4   6  19      104.31       30.68     62.07 o 
  -3   6  19      105.62       68.03     58.84 o 
  -2   6  19       15.57       38.07     53.02 o 
  -1   6  19       33.20       82.98     75.81 o 
   0   6  19      360.17      330.66     97.82 o 
   1   6  19       36.29       66.16     69.92 o 
   2   6  19       12.95       21.53     61.60 o 
   3   6  19      100.68      148.40     69.89 o 
   4   6  19      104.55      168.10     68.84 o 
   5   6  19       62.90       87.92     67.41 o 
   6   6  19        0.22       67.32     64.67 o 
  -6   7  19       79.90      209.87     72.54 o 
  -5   7  19       58.77      125.37     73.07 o 
  -4   7  19       35.66       67.18     66.46 o 
  -3   7  19       12.40       63.56     60.24 o 
  -2   7  19       13.50       41.82     71.35 o 
  -1   7  19       38.13       39.39     62.03 o 
   0   7  19       56.69       24.84     71.56 o 
   1   7  19       38.21       78.77     84.76 o 
   2   7  19       16.06       37.91     78.11 o 
   3   7  19       14.42        6.42     64.75 o 
   4   7  19       36.05      145.72     83.07 o 
   5   7  19       55.10       98.35     66.10 o 
   6   7  19       80.47      126.45     70.77 o 
   7   7  19       49.16      103.10     69.88 o 
  -7   8  19       25.41      120.78     65.98 o 
  -6   8  19       40.23      102.21     74.04 o 
  -5   8  19       16.34       27.20     64.24 o 
  -4   8  19       53.22       60.51     68.44 o 
  -3   8  19       62.75       65.34     71.57 o 
  -2   8  19       49.89       10.89     82.02 o 
  -1   8  19      122.77       60.43     83.13 o 
   0   8  19       70.75       53.67     74.42 o 
   1   8  19      117.48       88.70     86.91 o 
   2   8  19       61.33       65.67     79.65 o 
   3   8  19       61.71       99.06     90.73 o 
   4   8  19       51.76      155.02     90.75 o 
   5   8  19       11.84       16.29     64.85 o 
   6   8  19       35.97       93.97     70.84 o 
   7   8  19       30.02       97.54     72.70 o 
  -6   9  19       96.53      161.75     77.60 o 
  -5   9  19        6.64       90.62     72.19 o 
  -4   9  19        9.64        8.01     69.59 o 
  -3   9  19       79.26       72.99     81.01 o 
  -2   9  19       44.70       14.44     72.51 o 
  -1   9  19        6.21        8.06     73.33 o 
   0   9  19       76.12       74.19     85.80 o 
   1   9  19        5.45       88.07     84.69 o 
   2   9  19       51.50      125.50     89.98 o 
   3   9  19       79.43      117.30     94.38 o 
   4   9  19        7.84      120.10     92.84 o 
   5   9  19        9.69        5.84     83.50 o 
   6   9  19       95.27       99.67     68.21 o 
  -5  10  19       37.51      121.03     98.11 o 
  -4  10  19       22.09       71.30     96.66 o 
  -3  10  19       36.42       36.94     90.48 o 
  -2  10  19       27.23       24.30     83.61 o 
  -1  10  19       18.45       23.99     81.95 o 
   0  10  19        0.17       44.18     90.67 o 
   1  10  19       22.48       56.94     90.43 o 
   2  10  19       27.54       76.03     82.74 o 
   3  10  19       40.69       47.91     77.61 o 
   4  10  19       19.38       79.98     79.20 o 
   5  10  19       36.49       24.64     87.24 o 
  -2  11  19       22.74      134.17     99.48 o 
  -1  11  19       61.26       88.79     88.35 o 
   0  11  19       21.04      102.12     89.36 o 
   1  11  19       64.93      188.09    132.72 o 
   2  11  19       25.45       48.07     78.39 o 
   0   0  20      202.25      256.02    113.71 o 
   0   1  20      397.69      436.49     72.31 o 
   1   1  20       22.10      171.34     61.47 o 
  -1   2  20       22.20      116.94     60.12 o 
   0   2  20       11.89       67.24     57.81 o 
   1   2  20       20.65      112.33     59.54 o 
   2   2  20       49.85       71.86     63.74 o 
  -2   3  20       54.13      147.34     64.57 o 
  -1   3  20       12.19       53.66     61.35 o 
   0   3  20       46.07       98.72     59.23 o 
   1   3  20       12.84      127.86     66.83 o 
   2   3  20       52.47       92.71     65.47 o 
   3   3  20        0.54       67.46     63.77 o 
  -3   4  20       10.96       64.77     57.03 o 
  -2   4  20        9.00       20.32     61.09 o 
  -1   4  20       10.76       81.55     63.82 o 
   0   4  20       17.80       42.68     64.20 o 
   1   4  20       14.86      103.75     64.95 o 
   2   4  20       10.38       65.24     56.89 o 
   3   4  20        9.47       92.31     63.99 o 
   4   4  20        2.55       23.67     62.56 o 
  -4   5  20       37.11       24.54     61.96 o 
  -3   5  20      172.79      168.39     68.37 o 
  -2   5  20        2.25       27.17     60.91 o 
  -1   5  20        7.37       32.90     67.84 o 
   0   5  20       15.24       55.95     70.01 o 
   1   5  20        7.76       24.06     74.92 o 
   2   5  20        2.28      153.32    106.31 o 
   3   5  20      174.56      169.02     70.61 o 
   4   5  20       30.22       54.47     66.06 o 
   5   5  20        7.44       57.65     63.39 o 
  -5   6  20       35.42       60.94     66.04 o 
  -4   6  20      204.43      192.36     73.03 o 
  -3   6  20       86.03      133.42     90.62 o 
  -2   6  20        2.63       31.39     67.63 o 
  -1   6  20       39.08       35.14     65.32 o 
   0   6  20        7.65       85.96     73.70 o 
   1   6  20       36.81      196.76     96.89 o 
   2   6  20        2.98       52.12     79.97 o 
   3   6  20       84.17       31.97     67.11 o 
   4   6  20      204.88      251.34     77.42 o 
   5   6  20       37.15       49.56     64.98 o 
   6   6  20        3.90       38.91     62.95 o 
  -5   7  20        0.94       88.58     68.21 o 
  -4   7  20       14.82       71.51     69.04 o 
  -3   7  20       51.56      130.23     73.55 o 
  -2   7  20       41.10       39.20     72.67 o 
  -1   7  20       39.95       92.50     77.87 o 
   0   7  20        9.58       61.64     76.79 o 
   1   7  20       40.03      112.79     85.11 o 
   2   7  20       42.17       57.94     87.31 o 
   3   7  20       48.97       53.02     89.80 o 
   4   7  20       16.38      128.59     74.08 o 
   5   7  20        1.78        0.49     65.30 o 
  -3   8  20       34.62       82.11     93.02 o 
  -2   8  20        9.72       16.59     88.41 o 
  -1   8  20       30.60       86.77     99.07 o 
   0   8  20        2.92       36.13     77.46 o 
   1   8  20       29.28       54.29     87.30 o 
   2   8  20       12.43       31.81     88.91 o 
   3   8  20       32.00       47.22     88.69 o 
   0   1  21       46.19       58.99     57.25 o 
   1   1  21      107.54       81.83     61.42 o 
  -1   2  21       14.48       76.44     62.97 o 
   0   2  21       57.59       55.08     57.00 o 
   1   2  21       14.82       31.70     69.92 o 
   2   2  21       38.64       83.64     61.05 o 
  -2   3  21       42.77      132.65     67.33 o 
  -1   3  21        8.56       90.29     69.63 o 
   0   3  21       64.86       30.19     70.40 o 
   1   3  21        6.77       56.61     70.34 o 
   2   3  21       42.25       85.01     66.05 o 
   3   3  21        0.55        0.56     58.91 o 
  -3   4  21        4.44       43.12     66.73 o 
  -2   4  21        9.11      119.93     69.82 o 
  -1   4  21       73.39       93.27     77.17 o 
   0   4  21       32.59       45.67     73.32 o 
   1   4  21       80.93      103.29     92.04 o 
   2   4  21       12.03       55.69     75.45 o 
   3   4  21        3.79       62.06     66.76 o 
  -1   5  21       36.34       37.99     71.42 o 
   0   5  21        0.13        0.00     70.96 o 
   1   5  21       37.57      124.62     79.79 o 
                                                 
